# Supplementary material for: dl-Asparaginium nitrate
Source: Acta Crystallogr Sect E Struct Rep Online. 2009 Aug 19;65(Pt 9):o2180–1. doi: 10.1107/S1600536809031730 (PMC2970112; doi:10.1107/S1600536809031730)
Supplement: Supplementary file 1 [file e-65-o2180-sup1.cif]

##############################################################################
###                                                                        ###
###        Electronic paper (Acta Crystallographica Section E)             ###
###                                                                        ###
##############################################################################
#                                                                            #
# This CIF contains the data in a paper accepted for publication in Acta     #
# Crystallographica Section E. It conforms to the requirements of Notes      #
# for Authors for Section E, and has been peer reviewed under the auspices   #
# of the IUCr Commission on Journals.                                        #
#                                                                            #
# Full details of the Crystallographic Information File format               #
# are given in the paper "The Crystallographic Information File (CIF):       #
# a New Standard Archive File for Crystallography" by S. R. Hall, F. H.      #
# Allen and I. D. Brown [Acta Cryst. (1991), A47, 655-685].                  #
#                                                                            #
# The current version of the core CIF dictionary is obtainable from          #
# ftp://ftp.iucr.org/pub/cif_core.dic. The current version number is 2.4.    #
#                                                                            #
# Software is freely available for graphical display of the structure(s) in  #
# this CIF.  For information consult the CIF home page http://www.iucr.org/  #
# cif/home.html                                                              #
#                                                                            #
# This file may be used for bona fide research purposes within the           #
# scientific community so long as proper attribution is given to the journal # 
# article from which it was obtained.                                        #
#                                                                            #
##############################################################################
                                             
data_global
_audit_creation_method     'WinGX routine CIF_UPDATE'
_journal_date_recd_electronic     2009-06-05
_journal_date_accepted     2009-08-11
_journal_name_full     'Acta Crystallographica, Section E'
_journal_year     2009
_journal_volume     65
_journal_issue      9
_journal_page_first     o2180
_journal_page_last     o2181
_journal_paper_category     QO
_journal_coeditor_code     FB2157
_publ_contact_author_name     'Cherouana Aouatef '
_publ_contact_author_address
;
Laboratoire de Chimie Mol\'eculaire, du Contr\^ole
de l'Environnement et des Mesures Physico-Chimiques
Facult\'e des Sciences,
D\'epartement de Chimie,
Universit\'e Mentouri de Constantine
25000 Constantine
Algeria
;
_publ_contact_author_email     'c_aouatef@yahoo.fr'
_publ_contact_author_fax     '00 (213) 33 81 86 01'
_publ_contact_author_phone     '00 (213) 70 33 93 61'
_publ_section_title
;
DL-Asparaginium nitrate
;
loop_
    _publ_author_name
    _publ_author_address
    'Moussa Slimane, Nabila'
;
Laboratoire de Chimie Mol\'eculaire, du Contr\^ole
de l'Environnement et des Mesures Physico-Chimiques
Facult\'e des Sciences,
D\'epartement de Chimie,
Universit\'e Mentouri de Constantine
25000 Constantine
Algeria
;
    'Cherouana, Aouatef'
;
Laboratoire de Chimie Mol\'eculaire, du Contr\^ole
de l'Environnement et des Mesures Physico-Chimiques
Facult\'e des Sciences,
D\'epartement de Chimie,
Universit\'e Mentouri de Constantine
25000 Constantine
Algeria
;
    'Bendjeddou, Lamia'
;
Laboratoire de Chimie Mol\'eculaire, du Contr\^ole
de l'Environnement et des Mesures Physico-Chimiques
Facult\'e des Sciences,
D\'epartement de Chimie,
Universit\'e Mentouri de Constantine
25000 Constantine
Algeria
;
    'Dahaoui, Slimane'
;
Cristallographie, R\'esonance Magn\'etique et Mod\'elisation (CRM2),
Universit\'e Henri Poincar\'e, Nancy 1, Facult\'e des Sciences,
BP 70239, 54506 Vandoeuvre l\`es Nancy CEDEX, France
;
    'Lecomte, Claude'
;
Cristallographie, R\'esonance Magn\'etique et Mod\'elisation (CRM2),
Universit\'e Henri Poincar\'e, Nancy 1, Facult\'e des Sciences,
BP 70239, 54506 Vandoeuvre l\`es Nancy CEDEX, France
;
data_I
_chemical_name_systematic
;
(1<i>RS</i>)-2-carbamoyl-1-carboxyethanaminium nitrate
;
_chemical_name_common     'DL-asparaginium nitrate'
_chemical_formula_moiety     'C4 H9 N2 O3 +, N O3 -'
_chemical_formula_sum     'C4 H9 N3 O6'
_chemical_formula_structural     'C4 H9 N3 O6'
_chemical_formula_iupac     'C4 H9 N2 O3 +, N O3 -'
_chemical_formula_weight     195.14
_symmetry_cell_setting     monoclinic
_symmetry_space_group_name_H-M     'P 21/c'
_symmetry_space_group_name_Hall     '-P 2ybc'
loop_
    _symmetry_equiv_pos_as_xyz
    'x, y, z'
    '-x, y+1/2, -z+1/2'
    '-x, -y, -z'
    'x, 1/2-y, z+1/2'
_cell_length_a     7.923(2)
_cell_length_b     9.608(2)
_cell_length_c     10.613(3)
_cell_angle_alpha     90
_cell_angle_beta     107.105(2)
_cell_angle_gamma     90
_cell_volume     772.2(3)
_cell_formula_units_Z     4
_cell_measurement_reflns_used     19446
_cell_measurement_theta_min     2.92
_cell_measurement_theta_max     30.04
_cell_measurement_temperature     100(2)
_exptl_crystal_description     prism
_exptl_crystal_colour     colorless
_exptl_crystal_size_max     0.3
_exptl_crystal_size_mid     0.2
_exptl_crystal_size_min     0.09
_exptl_crystal_density_diffrn     1.679
_exptl_crystal_density_method     'not measured'
_exptl_crystal_F_000     408
_exptl_absorpt_coefficient_mu     0.158
_exptl_absorpt_correction_type     'Gaussian'
_exptl_absorpt_process_details
;
(CrysAlis RED; Oxford Diffraction, 2008)
;
_exptl_absorpt_correction_T_min     0.966
_exptl_absorpt_correction_T_max     0.991
_diffrn_ambient_temperature     100(2)
_diffrn_radiation_type     MoK\a
_diffrn_radiation_wavelength     0.71073
_diffrn_radiation_source     'fine-focus sealed tube'
_diffrn_radiation_monochromator     graphite
_diffrn_measurement_device     'Oxford Diffraction Xcalibur--Sapphire2 CCD'
_diffrn_measurement_method     '\f and \w'
_diffrn_detector_area_resol_mean     ?
_diffrn_reflns_number     19446
_diffrn_reflns_av_R_equivalents     0.0356
_diffrn_reflns_av_sigmaI/netI     0.0234
_diffrn_reflns_theta_min     2.92
_diffrn_reflns_theta_max     30.04
_diffrn_reflns_theta_full     30.04
_diffrn_measured_fraction_theta_max     0.991
_diffrn_measured_fraction_theta_full     0.991
_diffrn_reflns_limit_h_min     -11
_diffrn_reflns_limit_h_max     11
_diffrn_reflns_limit_k_min     -13
_diffrn_reflns_limit_k_max     13
_diffrn_reflns_limit_l_min     -11
_diffrn_reflns_limit_l_max     14
_refine_special_details
;
Refinement of <i>F</i>\^2\^ against ALL reflections. The weighted
<i>R</i>-factor <i>wR</i> and goodness of fit <i>S</i> are based on
<i>F</i>\^2\^, conventional <i>R</i>-factors <i>R</i> are based on <i>F</i>,
with <i>F</i> set to zero for negative <i>F</i>\^2\^. The threshold expression
of <i>F</i>\^2\^ > \s(<i>F</i>\^2\^) is used only for calculating
<i>R</i>-factors(gt) <i>etc</i>. and is not relevant to the choice of
reflections for refinement. <i>R</i>-factors based on <i>F</i>\^2\^ are
statistically about twice as large as those based on <i>F</i>, and <i>R</i>-
factors based on ALL data will be even larger.
;
_reflns_number_total     2236
_reflns_number_gt     1804
_reflns_threshold_expression     I>2\s(I)
_refine_ls_structure_factor_coef     Fsqd
_refine_ls_matrix_type     full
_refine_ls_R_factor_all     0.0467
_refine_ls_R_factor_gt     0.0346
_refine_ls_wR_factor_gt     0.0836
_refine_ls_wR_factor_ref     0.0871
_refine_ls_goodness_of_fit_ref     1.067
_refine_ls_restrained_S_all     1.067
_refine_ls_number_reflns     2236
_refine_ls_number_parameters     136
_refine_ls_number_restraints     0
_refine_ls_hydrogen_treatment     mixed
_refine_ls_weighting_scheme     calc
_refine_ls_weighting_details
         'calc w=1/[\s^2^(Fo^2^)+(0.0466P)^2^+0.1163P] where P=(Fo^2^+2Fc^2^)/3'
_atom_sites_solution_hydrogens     difmap
_atom_sites_solution_primary     direct
_atom_sites_solution_secondary     difmap
_refine_ls_shift/su_max     0.000
_refine_ls_shift/su_mean     0.000
_refine_diff_density_max     0.453
_refine_diff_density_min     -0.185
_refine_ls_extinction_method     none
_refine_ls_extinction_coef     ?
loop_
    _atom_type_symbol
    _atom_type_description
    _atom_type_scat_dispersion_real
    _atom_type_scat_dispersion_imag
    _atom_type_scat_source
    'C' 'C' 0.0033 0.0016
                         'International Tables Vol C Tables 4.2.6.8 and 6.1.1.4'
    'H' 'H' 0.0000 0.0000
                         'International Tables Vol C Tables 4.2.6.8 and 6.1.1.4'
    'N' 'N' 0.0061 0.0033
                         'International Tables Vol C Tables 4.2.6.8 and 6.1.1.4'
    'O' 'O' 0.0106 0.0060
                         'International Tables Vol C Tables 4.2.6.8 and 6.1.1.4'
_computing_data_collection     'CrysAlis CCD (Oxford Diffraction, 2008)'
_computing_cell_refinement     'CrysAlis RED (Oxford Diffraction, 2008)'
_computing_data_reduction     'CrysAlis RED (Oxford Diffraction, 2008)'
_computing_structure_solution     'SIR92 (Altomare <i>et al.</i>,  1993)'
_computing_structure_refinement     'SHELXL97 (Sheldrick, 2008)'
_computing_molecular_graphics
;
ORTEPIII (Farrugia, 1997) and <i>Mercury</i> (Macrae <i>et al.</i>,
2006)
;
_computing_publication_material     'PLATON (Spek, 2009)'
loop_
    _atom_site_type_symbol
    _atom_site_label
    _atom_site_fract_x
    _atom_site_fract_y
    _atom_site_fract_z
    _atom_site_U_iso_or_equiv
    _atom_site_thermal_displace_type
    _atom_site_calc_flag
    _atom_site_refinement_flags
    _atom_site_occupancy
    O O1 0.35366(11) 1.04131(8) 0.62255(8) 0.0171(2) Uani . . 1.000
    H H1 0.403(2) 1.0991(17) 0.6820(16) 0.0256 Uiso . . 1.000
    O O2 0.21545(11) 0.96178(8) 0.76602(8) 0.0150(2) Uani . . 1.000
    O O3 0.46509(10) 0.71971(8) 0.71175(8) 0.0144(2) Uani . . 1.000
    N N2 0.07508(13) 0.74096(10) 0.61109(10) 0.0133(3) Uani . . 1.000
    H H1N 0.0164(19) 0.7751(15) 0.6650(14) 0.0158 Uiso . . 1.000
    H H2N 0.1526(19) 0.6789(15) 0.6612(14) 0.0158 Uiso . . 1.000
    H H3N 0.0026(19) 0.6923(15) 0.5440(14) 0.0158 Uiso . . 1.000
    N N3 0.57418(14) 0.66187(11) 0.54436(11) 0.0172(3) Uani . . 1.000
    H H4N 0.5623(19) 0.6635(16) 0.4621(16) 0.0207 Uiso . . 1.000
    H H5N 0.659(2) 0.6100(16) 0.5979(15) 0.0207 Uiso . . 1.000
    C C1 0.24959(14) 0.95636(10) 0.66154(11) 0.0118(3) Uani . . 1.000
    C C2 0.16701(14) 0.84965(10) 0.55565(10) 0.0111(3) Uani . . 1.000
    H H2 0.07526 0.89888 0.48445 0.0134 Uiso . . 1.000
    C C3 0.29888(14) 0.78621(11) 0.49291(10) 0.0129(3) Uani . . 1.000
    H H3 0.34226 0.85986 0.44499 0.0154 Uiso . . 1.000
    H H4 0.23798 0.71521 0.42775 0.0154 Uiso . . 1.000
    C C4 0.45449(14) 0.71962(10) 0.59194(11) 0.0117(3) Uani . . 1.000
    O O4 0.10171(10) 0.28059(8) 0.69646(8) 0.0164(2) Uani . . 1.000
    O O5 0.18243(12) 0.48467(9) 0.78126(9) 0.0228(3) Uani . . 1.000
    O O6 0.17667(12) 0.44085(9) 0.57939(9) 0.0204(3) Uani . . 1.000
    N N1 0.15474(12) 0.40279(9) 0.68709(9) 0.0132(3) Uani . . 1.000
loop_
    _atom_site_aniso_label
    _atom_site_aniso_U_11
    _atom_site_aniso_U_22
    _atom_site_aniso_U_33
    _atom_site_aniso_U_12
    _atom_site_aniso_U_13
    _atom_site_aniso_U_23
    O1 0.0219(4) 0.0149(4) 0.0156(4) -0.0083(3) 0.0074(3) -0.0035(3)
    O2 0.0182(4) 0.0129(3) 0.0149(4) -0.0026(3) 0.0064(3) -0.0031(3)
    O3 0.0147(4) 0.0153(4) 0.0131(4) 0.0045(3) 0.0040(3) 0.0021(3)
    N2 0.0129(4) 0.0116(4) 0.0153(5) -0.0020(3) 0.0042(4) -0.0034(3)
    N3 0.0171(5) 0.0193(5) 0.0168(5) 0.0066(4) 0.0074(4) 0.0029(4)
    C1 0.0105(5) 0.0090(4) 0.0144(5) 0.0017(3) 0.0012(4) 0.0007(4)
    C2 0.0113(5) 0.0096(4) 0.0117(5) 0.0008(3) 0.0021(4) -0.0004(3)
    C3 0.0139(5) 0.0125(4) 0.0117(5) 0.0029(4) 0.0030(4) 0.0000(4)
    C4 0.0119(5) 0.0083(4) 0.0151(5) -0.0003(3) 0.0043(4) 0.0010(4)
    O4 0.0158(4) 0.0115(4) 0.0222(4) -0.0018(3) 0.0061(3) -0.0004(3)
    O5 0.0249(5) 0.0228(4) 0.0197(4) -0.0048(3) 0.0049(4) -0.0115(3)
    O6 0.0266(5) 0.0189(4) 0.0205(4) 0.0002(3) 0.0142(4) 0.0018(3)
    N1 0.0104(4) 0.0127(4) 0.0164(5) -0.0004(3) 0.0037(3) -0.0027(3)
_geom_special_details
;
 Bond distances, angles etc. have been calculated using the
 rounded fractional coordinates. All su's are estimated
 from the variances of the (full) variance-covariance matrix.
 The cell esds are taken into account in the estimation of
 distances, angles and torsion angles
;
loop_
    _geom_bond_atom_site_label_1
    _geom_bond_atom_site_label_2
    _geom_bond_site_symmetry_1
    _geom_bond_site_symmetry_2
    _geom_bond_distance
    _geom_bond_publ_flag
    O1 C1 . . 1.3107(16) no
    O2 C1 . . 1.2173(16) no
    O3 C4 . . 1.2494(16) no
    O1 H1 . . 0.845(16) no
    O4 N1 . . 1.2608(14) no
    O5 N1 . . 1.2397(15) no
    O6 N1 . . 1.2599(15) no
    N2 C2 . . 1.4898(17) no
    N3 C4 . . 1.3205(18) no
    N2 H1N . . 0.899(15) no
    N2 H3N . . 0.903(14) no
    N2 H2N . . 0.907(15) no
    N3 H5N . . 0.893(16) no
    N3 H4N . . 0.850(16) no
    C1 C2 . . 1.5198(17) no
    C2 C3 . . 1.5218(18) no
    C3 C4 . . 1.5072(18) no
    C2 H2 . . 1.0000 no
    C3 H3 . . 0.9900 no
    C3 H4 . . 0.9900 no
loop_
    _geom_angle_atom_site_label_1
    _geom_angle_atom_site_label_2
    _geom_angle_atom_site_label_3
    _geom_angle_site_symmetry_1
    _geom_angle_site_symmetry_2
    _geom_angle_site_symmetry_3
    _geom_angle
    _geom_angle_publ_flag
    C1 O1 H1 . . . 111.7(11) no
    H2N N2 H3N . . . 106.6(13) no
    C2 N2 H2N . . . 111.5(10) no
    H1N N2 H3N . . . 111.3(14) no
    C2 N2 H1N . . . 113.6(9) no
    C2 N2 H3N . . . 108.9(9) no
    H1N N2 H2N . . . 104.7(13) no
    C4 N3 H4N . . . 120.7(11) no
    H4N N3 H5N . . . 119.9(15) no
    C4 N3 H5N . . . 118.8(10) no
    O4 N1 O6 . . . 118.68(9) no
    O5 N1 O6 . . . 120.55(9) no
    O4 N1 O5 . . . 120.76(9) no
    O1 C1 C2 . . . 111.14(9) no
    O1 C1 O2 . . . 126.15(10) no
    O2 C1 C2 . . . 122.67(10) no
    C1 C2 C3 . . . 113.09(9) no
    N2 C2 C3 . . . 111.74(8) no
    N2 C2 C1 . . . 109.57(9) no
    C2 C3 C4 . . . 113.02(9) no
    N3 C4 C3 . . . 116.35(10) no
    O3 C4 N3 . . . 123.27(11) no
    O3 C4 C3 . . . 120.38(10) no
    N2 C2 H2 . . . 107.00 no
    C1 C2 H2 . . . 107.00 no
    C3 C2 H2 . . . 107.00 no
    C2 C3 H4 . . . 109.00 no
    H3 C3 H4 . . . 108.00 no
    C4 C3 H3 . . . 109.00 no
    C4 C3 H4 . . . 109.00 no
    C2 C3 H3 . . . 109.00 no
loop_
    _geom_torsion_atom_site_label_1
    _geom_torsion_atom_site_label_2
    _geom_torsion_atom_site_label_3
    _geom_torsion_atom_site_label_4
    _geom_torsion_site_symmetry_1
    _geom_torsion_site_symmetry_2
    _geom_torsion_site_symmetry_3
    _geom_torsion_site_symmetry_4
    _geom_torsion
    _geom_torsion_publ_flag
    O1 C1 C2 N2 . . . . 170.37(9) no
    O1 C1 C2 C3 . . . . 45.00(12) no
    O2 C1 C2 N2 . . . . -11.93(15) no
    O2 C1 C2 C3 . . . . -137.30(11) no
    N2 C2 C3 C4 . . . . -67.79(11) no
    C1 C2 C3 C4 . . . . 56.40(11) no
    C2 C3 C4 O3 . . . . 0.35(14) no
    C2 C3 C4 N3 . . . . 179.75(10) no
loop_
    _geom_hbond_atom_site_label_D
    _geom_hbond_atom_site_label_H
    _geom_hbond_atom_site_label_A
    _geom_hbond_site_symmetry_A
    _geom_hbond_distance_DH
    _geom_hbond_distance_HA
    _geom_hbond_distance_DA
    _geom_hbond_angle_DHA
    _geom_hbond_publ_flag
    O1 H1 O3 2_656 0.845(16) 1.736(16) 2.571(2) 169.0(17) yes
    N2 H1N O4 2_556 0.899(15) 1.962(15) 2.822(2) 159.6(13) yes
    N2 H2N O3 . 0.907(15) 2.406(16) 2.965(2) 119.9(12) yes
    N2 H2N O5 . 0.907(15) 2.233(14) 3.024(2) 145.4(13) yes
    N2 H2N O6 . 0.907(15) 2.474(15) 3.039(2) 120.7(11) yes
    N2 H3N O4 3_566 0.903(14) 2.454(14) 3.157(2) 135.0(12) yes
    N2 H3N O6 3_566 0.903(14) 2.068(15) 2.957(2) 168.3(14) yes
    N3 H5N O2 2_646 0.893(16) 2.064(15) 2.924(2) 161.4(15) yes
    C3 H3 O5 4_564 0.9900 2.3600 3.086(2) 130.00 yes
    C3 H4 O2 4_564 0.9900 2.3900 3.313(2) 156.00 yes
