# Supplementary material for: dl-Asparaginium nitrate
Source: Acta Crystallogr Sect E Struct Rep Online. 2009 Aug 19;65(Pt 9):o2180–1. doi: 10.1107/S1600536809031730 (PMC2970112; doi:10.1107/S1600536809031730)
Supplement: Supplementary file 2 [file e-65-o2180-Isup2.hkl]

# 
# h,k,l, Fc-squared, Fo-squared, sigma(Fo-squared) and status flag 
# 
data_I
_shelx_title ' ' 
_shelx_refln_list_code          4 
_shelx_F_calc_maximum      108.82 
_exptl_crystal_F_000       408.00 
_reflns_d_resolution_high  0.7098 
 
loop_ 
 _symmetry_equiv_pos_as_xyz 
 'x, y, z' 
 '-x, y+1/2, -z+1/2' 
 '-x, -y, -z' 
 'x, -y-1/2, z-1/2' 
 
_cell_length_a     7.9230 
_cell_length_b     9.6080 
_cell_length_c    10.6130 
_cell_angle_alpha  90.000 
_cell_angle_beta  107.105 
_cell_angle_gamma  90.000 
 
_shelx_F_squared_multiplier     1.000 
 
loop_ 
 _refln_index_h 
 _refln_index_k 
 _refln_index_l 
 _refln_F_squared_calc 
 _refln_F_squared_meas 
 _refln_F_squared_sigma 
 _refln_observed_status 
   2   0   0     1336.27     1506.42     10.87 o 
   3   0   0     6733.78     7531.54     37.18 o 
   4   0   0      326.62      303.20      7.36 o 
   5   0   0      126.14      113.24      3.32 o 
   6   0   0       71.07       65.77      3.34 o 
   7   0   0        2.07        4.02      3.14 o 
   8   0   0      356.22      358.01     10.78 o 
   9   0   0        1.35        4.39      5.10 o 
  10   0   0       73.51       76.32      7.09 o 
   1   1   0      362.96      346.24      1.74 o 
   3   1   0      188.65      202.11      2.46 o 
   4   1   0       12.11       11.01      1.40 o 
   5   1   0     1010.56     1007.26      7.56 o 
   6   1   0       88.42       85.88      2.46 o 
   7   1   0      399.29      382.19      5.46 o 
   8   1   0       62.38       66.49      4.00 o 
   9   1   0       17.81       24.56      4.05 o 
  10   1   0      148.93      153.37      6.19 o 
   0   2   0      285.76      251.00      2.34 o 
   1   2   0      470.08      534.64      2.42 o 
   2   2   0    11842.66    13447.42     51.74 o 
   3   2   0      125.98      125.24      1.83 o 
   4   2   0        3.96        2.39      1.56 o 
   5   2   0     2724.12     2800.67     14.84 o 
   6   2   0      591.47      581.35      5.66 o 
   7   2   0      175.76      176.17      3.45 o 
   8   2   0       95.26       87.23      3.90 o 
   9   2   0       37.29       33.94      4.33 o 
  10   2   0       25.17       30.58      4.55 o 
   1   3   0     1934.83     1862.46      5.91 o 
   2   3   0      254.17      293.42      2.23 o 
   3   3   0      985.75      944.85      4.75 o 
   4   3   0      256.16      231.33      2.47 o 
   5   3   0       66.28       71.62      2.37 o 
   6   3   0      128.64      126.35      3.14 o 
   7   3   0     1022.47     1012.63      7.45 o 
   8   3   0        7.37        7.43      2.89 o 
   9   3   0        2.69        5.89      4.00 o 
  10   3   0      184.79      190.43      7.66 o 
   0   4   0     5605.99     6421.99     27.79 o 
   1   4   0       33.29       25.27      1.25 o 
   2   4   0        0.49        0.86      1.13 o 
   3   4   0       41.03       29.93      1.37 o 
   4   4   0      194.82      166.89      2.21 o 
   5   4   0      186.04      177.37      3.18 o 
   6   4   0      113.68      120.36      3.08 o 
   7   4   0      377.79      368.33      4.98 o 
   8   4   0       11.52       10.07      2.75 o 
   9   4   0       71.04       64.21      5.51 o 
  10   4   0       25.06       20.19      5.68 o 
   1   5   0       26.93       27.85      1.40 o 
   2   5   0      490.66      513.35      4.19 o 
   3   5   0        0.08        0.47      1.21 o 
   4   5   0        2.51        2.67      1.34 o 
   5   5   0     2789.15     2772.36     10.47 o 
   6   5   0       77.63       76.92      2.63 o 
   7   5   0       77.59       72.62      3.27 o 
   8   5   0       79.06       79.11      5.07 o 
   9   5   0        0.32        1.85      4.65 o 
   0   6   0      245.44      241.43      3.85 o 
   1   6   0      217.09      222.23      2.59 o 
   2   6   0      103.70      105.39      2.46 o 
   3   6   0        1.81        4.03      1.40 o 
   4   6   0        0.59        2.46      1.58 o 
   5   6   0      448.67      412.05      4.94 o 
   6   6   0        5.51        7.09      3.35 o 
   7   6   0       31.32       30.90      3.48 o 
   8   6   0        4.98        6.32      3.50 o 
   9   6   0        0.10       -1.01      4.43 o 
   1   7   0        6.60        5.17      1.48 o 
   2   7   0      282.72      286.24      3.76 o 
   3   7   0      674.39      690.80      5.40 o 
   4   7   0       43.22       41.64      1.95 o 
   5   7   0        0.42        1.05      2.43 o 
   6   7   0        9.96       10.23      2.91 o 
   7   7   0       60.97       54.65      3.50 o 
   8   7   0       21.82       21.97      3.75 o 
   9   7   0       56.58       44.86      4.58 o 
   0   8   0       44.10       43.27      2.63 o 
   1   8   0       86.68       85.60      2.24 o 
   2   8   0      163.08      167.22      3.06 o 
   3   8   0       13.02       11.20      1.98 o 
   4   8   0       18.46       17.58      2.47 o 
   5   8   0       39.03       38.30      3.02 o 
   6   8   0        0.70       -0.33      2.83 o 
   7   8   0        3.43        8.54      3.38 o 
   8   8   0       14.42       19.98      4.16 o 
   1   9   0      101.49       96.99      2.83 o 
   2   9   0      486.87      475.56      4.79 o 
   3   9   0       10.69       10.42      1.93 o 
   4   9   0        6.46        7.46      2.41 o 
   5   9   0       10.20        7.97      3.12 o 
   6   9   0       11.50       13.84      3.46 o 
   7   9   0       13.93       15.23      3.91 o 
   0  10   0      239.93      240.31      6.54 o 
   1  10   0        2.51        5.31      2.51 o 
   2  10   0       83.45       76.38      3.03 o 
   3  10   0        0.49        3.69      2.98 o 
   4  10   0        4.32        4.99      2.83 o 
   5  10   0       89.60       75.11      4.07 o 
   6  10   0       30.99       30.24      3.97 o 
   7  10   0      112.43      114.31      5.27 o 
   1  11   0        0.00        5.36      2.71 o 
   2  11   0      259.84      254.70      5.42 o 
   3  11   0       21.73       21.88      3.25 o 
   4  11   0       48.33       54.25      4.79 o 
   5  11   0      117.97       99.98      5.46 o 
   6  11   0       57.68       54.71      5.13 o 
   0  12   0      272.69      274.99     10.00 o 
   1  12   0       71.15       76.40      3.80 o 
   2  12   0       83.55       81.60      4.58 o 
   3  12   0       10.07       16.42      4.18 o 
   4  12   0       84.16       79.81      5.65 o 
   1  13   0       52.97       51.24      3.94 o 
   2  13   0       70.65       74.98      5.02 o 
 -10   1   1       32.81       36.44      4.66 o 
  -9   1   1       21.28       23.61      4.16 o 
  -8   1   1       21.60       23.25      3.54 o 
  -7   1   1      639.18      632.09      6.37 o 
  -6   1   1      257.07      252.61      3.48 o 
  -5   1   1      118.70      131.11      2.74 o 
  -4   1   1      394.69      363.83      3.25 o 
  -3   1   1      124.61      123.24      2.41 o 
  -2   1   1     5280.93     5536.65     10.21 o 
  -1   1   1        2.99        3.05      0.86 o 
   0   1   1        5.16        8.82      0.76 o 
   1   1   1      182.58      188.21      1.60 o 
   2   1   1     1145.92     1104.26      4.78 o 
   3   1   1     2511.73     2655.90      6.90 o 
   4   1   1      354.60      355.96      2.88 o 
   5   1   1      581.40      570.56      3.88 o 
   6   1   1      115.72      115.45      2.65 o 
   7   1   1       66.14       68.85      3.36 o 
   8   1   1      316.06      309.62      5.87 o 
   9   1   1       34.90       35.28      4.19 o 
  10   1   1      106.56      109.10      5.98 o 
 -10   2   1        0.96        2.06      4.15 o 
  -9   2   1        0.56        3.70      3.64 o 
  -8   2   1      146.32      143.89      5.22 o 
  -7   2   1       12.15       14.79      2.64 o 
  -6   2   1       88.97       90.28      2.90 o 
  -5   2   1      226.13      229.99      3.88 o 
  -4   2   1      348.38      354.53      3.46 o 
  -3   2   1     1665.87     1671.91     10.63 o 
  -2   2   1     4004.78     4306.53     10.86 o 
  -1   2   1       22.53       28.52      1.22 o 
   0   2   1     1158.52     1209.39      4.99 o 
   1   2   1     9852.21    11404.60     81.39 o 
   2   2   1      385.69      378.59      2.69 o 
   3   2   1      753.29      759.50      4.08 o 
   4   2   1      465.81      493.87      3.64 o 
   5   2   1        5.54       10.64      1.78 o 
   6   2   1        0.41        2.51      1.83 o 
   7   2   1       50.48       51.75      3.56 o 
   8   2   1      224.78      224.30      5.17 o 
   9   2   1      113.37      116.94      5.66 o 
  10   2   1        2.12        4.45      4.51 o 
 -10   3   1       10.37       14.34      5.27 o 
  -9   3   1      381.35      367.07      7.51 o 
  -8   3   1      173.40      176.06      4.33 o 
  -7   3   1      114.28      119.50      3.49 o 
  -6   3   1      480.75      459.81      6.49 o 
  -5   3   1      347.30      340.19      4.64 o 
  -4   3   1       61.73       64.63      1.78 o 
  -3   3   1      202.67      208.98      2.55 o 
  -2   3   1      337.97      343.41      4.45 o 
  -1   3   1      127.16      156.61      1.90 o 
   0   3   1      895.76      826.65      4.61 o 
   1   3   1     2822.15     2966.43      8.83 o 
   2   3   1     1476.88     1640.64      8.00 o 
   3   3   1        4.81        6.13      0.85 o 
   4   3   1      146.40      157.29      2.59 o 
   5   3   1      126.40      134.86      2.90 o 
   6   3   1      101.76       92.88      2.79 o 
   7   3   1       46.22       44.88      2.83 o 
   8   3   1      330.06      322.12      7.70 o 
   9   3   1        0.82       -0.04      4.23 o 
  10   3   1       51.98       51.70      5.86 o 
 -10   4   1        1.08       -1.54      5.05 o 
  -9   4   1       62.43       64.67      5.72 o 
  -8   4   1       12.01       11.20      2.55 o 
  -7   4   1        0.05        4.08      2.10 o 
  -6   4   1        1.42        2.18      2.17 o 
  -5   4   1      100.20      103.25      2.30 o 
  -4   4   1     1692.54     1758.56      7.13 o 
  -3   4   1     1096.59     1116.46      5.20 o 
  -2   4   1     2288.41     2338.54      9.86 o 
  -1   4   1        0.15        1.28      1.00 o 
   0   4   1     2387.57     2507.35      9.04 o 
   2   4   1      119.46      113.68      1.71 o 
   3   4   1     2289.05     2341.26      7.49 o 
   4   4   1      114.33      116.42      1.90 o 
   5   4   1      518.23      506.25      4.66 o 
   6   4   1        0.40       -0.12      2.42 o 
   7   4   1       26.52       29.78      3.56 o 
   8   4   1       64.84       64.57      4.94 o 
   9   4   1       41.39       49.42      5.14 o 
 -10   5   1       43.34       47.35      7.10 o 
  -9   5   1       18.34       24.28      3.95 o 
  -8   5   1      164.79      157.42      4.36 o 
  -7   5   1        2.54        2.16      2.50 o 
  -6   5   1      570.25      561.15      5.75 o 
  -5   5   1      138.25      140.13      2.54 o 
  -4   5   1        0.12        1.00      1.36 o 
  -3   5   1      189.51      178.49      2.53 o 
  -2   5   1      966.84     1031.53      5.27 o 
  -1   5   1        3.47        3.67      1.17 o 
   0   5   1        3.94        4.71      1.13 o 
   1   5   1      122.32      119.07      1.96 o 
   2   5   1      525.66      488.58      3.56 o 
   3   5   1      644.23      645.03      3.86 o 
   4   5   1       18.56       18.91      1.38 o 
   5   5   1      142.63      146.45      4.36 o 
   6   5   1        1.61        4.08      2.31 o 
   7   5   1       57.14       55.33      3.54 o 
   8   5   1      122.49      116.90      4.26 o 
   9   5   1      116.16      105.30      6.34 o 
  -9   6   1      112.03      106.54      5.60 o 
  -8   6   1       18.67       21.65      3.28 o 
  -7   6   1        0.65       -0.44      2.92 o 
  -6   6   1      127.55      120.03      3.64 o 
  -5   6   1       65.97       60.25      2.17 o 
  -4   6   1        6.76        8.67      1.53 o 
  -3   6   1       58.85       58.06      2.09 o 
  -2   6   1     1870.84     1890.47      7.76 o 
  -1   6   1     1078.57     1110.64      5.18 o 
   0   6   1      144.62      151.07      2.27 o 
   1   6   1      994.29     1040.75      5.20 o 
   2   6   1      385.79      395.95      3.63 o 
   3   6   1      696.61      689.05      4.69 o 
   4   6   1      262.85      258.13      4.07 o 
   5   6   1       94.54       94.38      3.01 o 
   6   6   1      241.70      239.59      4.38 o 
   7   6   1      188.55      184.89      6.11 o 
   8   6   1      114.11      111.47      4.61 o 
   9   6   1        6.35        3.03      5.49 o 
  -9   7   1        3.85       10.32      4.44 o 
  -8   7   1       74.00       73.26      4.85 o 
  -7   7   1        0.62        2.68      2.90 o 
  -6   7   1       67.27       64.85      3.76 o 
  -5   7   1      146.97      136.51      3.99 o 
  -4   7   1      140.80      135.02      2.81 o 
  -3   7   1        3.80        4.80      1.95 o 
  -2   7   1      136.43      141.95      2.80 o 
  -1   7   1      458.18      452.80      3.79 o 
   0   7   1      315.27      306.15      3.10 o 
   1   7   1       29.57       23.35      1.68 o 
   2   7   1       14.17       10.29      1.78 o 
   3   7   1     2375.91     2338.95      8.68 o 
   4   7   1        0.30        2.17      1.97 o 
   5   7   1        0.70        0.08      2.39 o 
   6   7   1      490.25      486.45      8.74 o 
   7   7   1       46.51       48.95      3.76 o 
   8   7   1       12.85       20.81      3.90 o 
  -8   8   1       48.53       52.32      4.11 o 
  -7   8   1       92.94       93.93      4.31 o 
  -6   8   1        2.45        5.65      3.18 o 
  -5   8   1       29.34       30.45      3.11 o 
  -4   8   1     2137.67     2109.68      9.94 o 
  -3   8   1      573.16      577.46      5.17 o 
  -2   8   1       30.32       27.91      2.09 o 
  -1   8   1      113.43      108.58      2.43 o 
   0   8   1      179.40      177.20      2.94 o 
   1   8   1      158.41      158.06      2.78 o 
   2   8   1       24.41       24.71      2.06 o 
   3   8   1       34.97       32.73      2.08 o 
   4   8   1       36.04       42.92      2.85 o 
   5   8   1      485.20      476.22      6.29 o 
   6   8   1       30.46       28.56      3.41 o 
   7   8   1        3.01        4.92      3.74 o 
   8   8   1       41.73       43.33      4.43 o 
  -8   9   1       19.49       22.29      3.99 o 
  -7   9   1       23.29       22.92      3.61 o 
  -6   9   1       59.11       58.73      3.78 o 
  -5   9   1        0.78        2.64      2.90 o 
  -4   9   1       90.07       83.11      3.47 o 
  -3   9   1       52.19       51.30      2.43 o 
  -2   9   1      166.67      159.67      3.80 o 
  -1   9   1      670.33      665.65      6.05 o 
   0   9   1       26.22       28.19      2.21 o 
   1   9   1      557.24      555.18      5.29 o 
   2   9   1        0.42        1.67      1.77 o 
   3   9   1      167.45      162.44      4.08 o 
   4   9   1       41.00       41.86      3.21 o 
   5   9   1      144.38      142.83      4.58 o 
   6   9   1       54.13       54.71      4.03 o 
   7   9   1       69.16       70.73      4.48 o 
  -7  10   1        9.86        7.26      3.68 o 
  -6  10   1        9.39        9.29      3.57 o 
  -5  10   1       49.35       49.96      4.32 o 
  -4  10   1      204.13      191.92      5.08 o 
  -3  10   1       74.07       71.27      2.97 o 
  -2  10   1      239.84      231.84      4.12 o 
  -1  10   1      340.05      331.51      4.83 o 
   0  10   1        5.79        6.55      2.53 o 
   1  10   1      102.85       93.30      3.37 o 
   2  10   1      118.39      117.43      3.38 o 
   3  10   1      158.56      156.01      4.21 o 
   4  10   1      111.56      110.48      4.21 o 
   5  10   1        1.84        5.07      3.43 o 
   6  10   1       50.44       44.25      4.23 o 
  -6  11   1      230.61      209.58      6.83 o 
  -5  11   1       33.10       31.05      4.58 o 
  -4  11   1       40.35       46.63      4.48 o 
  -3  11   1       71.03       70.18      4.17 o 
  -2  11   1       92.68       94.35      3.77 o 
  -1  11   1       97.72       97.71      3.72 o 
   0  11   1        6.17        7.43      2.68 o 
   1  11   1      159.69      161.45      4.25 o 
   2  11   1      154.78      155.32      5.64 o 
   3  11   1      545.16      546.70      8.26 o 
   4  11   1        5.47        9.60      3.70 o 
   5  11   1       95.59      106.62      5.93 o 
  -5  12   1       29.56       25.22      5.18 o 
  -4  12   1        0.56       -3.33      4.40 o 
  -3  12   1      119.28      109.77      5.51 o 
  -2  12   1       52.18       49.33      3.52 o 
  -1  12   1        6.76        7.21      3.10 o 
   0  12   1       60.00       71.03      3.77 o 
   1  12   1      135.59      134.42      4.21 o 
   2  12   1        5.17       10.85      3.50 o 
   3  12   1        3.43        3.42      4.03 o 
   4  12   1       69.84       83.63      5.58 o 
  -3  13   1        9.96        7.82      4.38 o 
  -2  13   1       43.10       52.39      5.03 o 
  -1  13   1       42.10       42.27      3.91 o 
   0  13   1       70.71       76.12      4.21 o 
   1  13   1      323.43      325.94      7.32 o 
   2  13   1       14.41       11.33      4.18 o 
 -10   0   2      212.72      220.45      9.11 o 
  -9   0   2        8.93        8.93      5.43 o 
  -8   0   2      489.72      497.26     14.03 o 
  -7   0   2      725.68      708.49      9.62 o 
  -6   0   2       57.46       57.66      3.32 o 
  -5   0   2       89.67       88.37      2.99 o 
  -4   0   2      155.67      177.85      4.50 o 
  -3   0   2     9044.08    10313.85     94.01 o 
  -2   0   2     3129.55     2998.62     15.28 o 
  -1   0   2     3391.98     3561.22     14.03 o 
   2   0   2      367.01      382.40      3.26 o 
   3   0   2       69.36       79.22      3.15 o 
   4   0   2       40.34       40.81      1.62 o 
   5   0   2        2.57        3.51      1.88 o 
   6   0   2       56.59       48.47      5.41 o 
   7   0   2       80.95       74.74      4.97 o 
   8   0   2        7.17        7.41      3.85 o 
   9   0   2      294.73      319.30     10.48 o 
  10   0   2      189.66      178.38     11.19 o 
 -10   1   2       10.55       15.69      4.44 o 
  -9   1   2       38.38       40.91      4.08 o 
  -8   1   2      273.90      272.85      5.94 o 
  -7   1   2       20.42       18.03      2.25 o 
  -6   1   2       13.83       16.62      1.69 o 
  -5   1   2      464.98      489.46      4.95 o 
  -4   1   2      177.30      193.90      2.27 o 
  -3   1   2       28.53       34.27      1.33 o 
  -2   1   2        0.38        0.12      1.21 o 
  -1   1   2     2898.68     3181.78     10.60 o 
   0   1   2     1356.54     1293.29      3.65 o 
   1   1   2       40.43       25.55      1.10 o 
   2   1   2     5255.64     5720.73     23.21 o 
   3   1   2       89.31      109.26      1.34 o 
   4   1   2     1815.59     1847.25      7.37 o 
   5   1   2      312.05      311.25      3.50 o 
   6   1   2      185.58      193.52      4.15 o 
   7   1   2        2.91        5.25      2.64 o 
   8   1   2       17.18       13.18      3.08 o 
   9   1   2       32.26       30.86      4.47 o 
  10   1   2       94.22       98.18      6.16 o 
 -10   2   2       17.48       14.76      4.19 o 
  -9   2   2      140.34      142.18      5.27 o 
  -8   2   2      494.15      504.43      6.89 o 
  -7   2   2       60.83       54.12      2.55 o 
  -6   2   2      152.74      157.72      3.19 o 
  -5   2   2     2660.20     2659.76     10.43 o 
  -4   2   2      258.06      253.94      3.12 o 
  -3   2   2     1269.74     1341.90      5.62 o 
  -2   2   2      442.74      507.21      3.39 o 
  -1   2   2       73.24       59.19      1.55 o 
   0   2   2     2215.91     2223.79      9.53 o 
   1   2   2      238.04      257.68      2.35 o 
   2   2   2     7014.64     8059.15     22.30 o 
   3   2   2     1176.04     1222.85      5.95 o 
   4   2   2      109.67      120.16      2.25 o 
   5   2   2        0.16        3.55      1.73 o 
   6   2   2      171.87      163.46      3.29 o 
   7   2   2        8.29        7.13      2.62 o 
   8   2   2        2.45        1.07      3.39 o 
   9   2   2       16.13       10.23      4.53 o 
 -10   3   2      175.83      175.24      7.43 o 
  -9   3   2       44.84       40.14      4.43 o 
  -8   3   2       29.17       29.13      3.25 o 
  -7   3   2       29.74       30.82      2.57 o 
  -6   3   2      125.90      125.27      3.27 o 
  -5   3   2        7.74       11.64      1.66 o 
  -4   3   2      707.11      735.99      4.02 o 
  -3   3   2        1.12        5.00      1.10 o 
  -2   3   2       98.78       90.15      1.69 o 
   0   3   2     3605.78     3641.61     13.42 o 
   1   3   2      436.30      438.10      3.30 o 
   2   3   2      548.85      564.01      2.70 o 
   3   3   2      504.59      486.51      3.37 o 
   4   3   2        9.47        8.45      1.60 o 
   5   3   2      108.23      101.72      2.70 o 
   6   3   2      212.02      210.39      3.86 o 
   7   3   2      182.72      190.43      5.53 o 
   8   3   2      241.28      233.34      6.72 o 
   9   3   2      114.82      124.67      6.57 o 
 -10   4   2       20.99       17.72      5.31 o 
  -9   4   2       18.53       23.36      3.60 o 
  -8   4   2      179.05      178.03      4.89 o 
  -7   4   2        0.95        1.29      2.37 o 
  -6   4   2       11.03       11.53      1.88 o 
  -5   4   2       90.76       91.13      2.17 o 
  -4   4   2      257.46      253.78      3.59 o 
  -3   4   2     3879.33     4216.14     11.16 o 
  -2   4   2      270.94      269.04      2.76 o 
  -1   4   2       98.93       96.87      1.58 o 
   0   4   2     2326.24     2531.36      7.81 o 
   1   4   2      130.10      150.78      1.94 o 
   2   4   2      241.37      259.85      2.87 o 
   3   4   2        0.09        1.42      1.19 o 
   4   4   2      287.00      299.81      3.50 o 
   5   4   2      829.09      789.13      5.69 o 
   6   4   2       24.45       22.60      2.48 o 
   7   4   2      133.28      126.03      4.17 o 
   8   4   2      282.12      305.59      7.68 o 
   9   4   2       24.20       26.52      5.32 o 
 -10   5   2       44.04       38.61      6.36 o 
  -9   5   2       76.55       77.28      5.15 o 
  -8   5   2        5.52        8.20      2.78 o 
  -7   5   2       14.12       12.93      2.61 o 
  -6   5   2       71.59       76.14      2.61 o 
  -5   5   2      255.91      222.29      3.06 o 
  -4   5   2       99.57       94.16      2.24 o 
  -3   5   2      443.50      469.74      4.10 o 
  -2   5   2      899.33      928.69      4.69 o 
  -1   5   2      267.46      270.89      2.23 o 
   0   5   2      269.62      249.49      2.33 o 
   1   5   2      112.73      115.11      1.93 o 
   2   5   2       29.52       32.90      1.35 o 
   3   5   2      534.33      513.00      2.97 o 
   4   5   2     1229.89     1183.83      8.03 o 
   5   5   2      100.15       98.28      3.06 o 
   6   5   2      670.81      653.53      7.29 o 
   7   5   2       61.81       65.79      3.94 o 
   8   5   2       18.22       11.18      4.19 o 
   9   5   2       48.99       49.73      6.12 o 
  -9   6   2       27.44       22.77      4.05 o 
  -8   6   2       36.83       36.14      3.51 o 
  -7   6   2       19.78       20.80      3.02 o 
  -6   6   2        0.07        3.16      2.71 o 
  -5   6   2       72.68       70.24      2.55 o 
  -4   6   2        0.60        0.93      1.60 o 
  -3   6   2      427.28      438.13      3.85 o 
  -2   6   2        3.27        1.73      1.55 o 
  -1   6   2      966.45      957.30      5.40 o 
   0   6   2       92.90       87.69      1.66 o 
   1   6   2      100.68      107.66      2.18 o 
   2   6   2      682.82      652.45      4.19 o 
   3   6   2      136.12      129.04      2.27 o 
   4   6   2      105.92      100.51      3.11 o 
   5   6   2        9.29        5.88      2.31 o 
   6   6   2       29.59       30.18      2.81 o 
   7   6   2      120.47      120.80      4.28 o 
   8   6   2        0.00        1.91      4.57 o 
  -9   7   2        8.71       10.69      4.64 o 
  -8   7   2       21.06       17.43      3.69 o 
  -7   7   2       92.16       93.47      4.34 o 
  -6   7   2        0.14        4.09      2.87 o 
  -5   7   2       96.73       89.31      2.72 o 
  -4   7   2        2.81        4.23      1.82 o 
  -3   7   2      163.68      165.65      2.89 o 
  -2   7   2        6.03        8.60      1.69 o 
  -1   7   2      511.67      512.07      3.72 o 
   0   7   2       42.88       42.15      1.88 o 
   1   7   2      230.00      226.26      2.97 o 
   2   7   2      174.39      166.55      2.75 o 
   3   7   2      142.63      145.56      3.26 o 
   4   7   2      156.83      147.73      3.91 o 
   5   7   2        1.84        1.90      2.40 o 
   6   7   2       18.49       18.30      2.96 o 
   7   7   2      349.27      349.62      6.87 o 
   8   7   2       23.82       22.58      3.85 o 
  -8   8   2       12.98       12.73      3.86 o 
  -7   8   2       52.22       44.21      3.64 o 
  -6   8   2       92.61       84.16      4.15 o 
  -5   8   2       21.07       21.11      2.50 o 
  -4   8   2      135.28      137.88      3.23 o 
  -3   8   2      260.49      256.48      4.08 o 
  -2   8   2       23.86       24.86      1.85 o 
  -1   8   2       95.71       94.23      2.72 o 
   0   8   2       57.99       52.39      2.44 o 
   1   8   2       70.80       62.73      2.18 o 
   2   8   2        4.59        2.53      1.63 o 
   3   8   2       22.23       21.12      2.44 o 
   4   8   2        2.74        5.76      2.46 o 
   5   8   2       79.12       78.96      3.58 o 
   6   8   2       31.36       39.23      3.61 o 
   7   8   2        1.06        3.50      3.38 o 
  -8   9   2       57.18       57.38      4.50 o 
  -7   9   2        1.69        8.10      3.46 o 
  -6   9   2       21.82       14.53      3.95 o 
  -5   9   2       11.54       12.21      3.28 o 
  -4   9   2        8.27        9.58      2.46 o 
  -3   9   2      234.67      229.83      4.06 o 
  -2   9   2       38.06       35.13      2.28 o 
  -1   9   2      364.11      353.42      4.56 o 
   0   9   2      142.56      140.62      3.86 o 
   1   9   2       74.13       68.16      2.67 o 
   2   9   2        0.00        0.74      2.12 o 
   3   9   2       37.83       34.95      2.98 o 
   4   9   2        2.57        3.52      2.81 o 
   5   9   2       48.73       49.58      3.36 o 
   6   9   2        0.71        1.92      3.28 o 
   7   9   2       37.07       32.88      4.43 o 
  -7  10   2       45.87       50.09      4.56 o 
  -6  10   2      255.78      256.23      6.51 o 
  -5  10   2        1.28        1.06      3.52 o 
  -4  10   2       44.75       45.59      3.33 o 
  -3  10   2      331.82      324.46      5.19 o 
  -2  10   2       75.53       72.03      3.21 o 
  -1  10   2      269.73      264.06      4.54 o 
   0  10   2      106.31      105.53      3.39 o 
   1  10   2       53.51       51.51      2.58 o 
   2  10   2        9.14       14.49      3.09 o 
   3  10   2       82.17       89.10      4.53 o 
   4  10   2      339.73      350.46      6.62 o 
   5  10   2       43.14       45.21      4.05 o 
   6  10   2        0.49        1.40      3.72 o 
  -6  11   2       85.25       78.42      5.16 o 
  -5  11   2       15.42       14.57      3.93 o 
  -4  11   2       50.88       48.52      4.28 o 
  -3  11   2       42.12       40.05      3.11 o 
  -2  11   2        2.10        3.76      2.71 o 
  -1  11   2      153.12      141.42      4.06 o 
   0  11   2       26.27       26.30      2.85 o 
   1  11   2        0.99        0.87      2.68 o 
   2  11   2       10.52       13.18      3.45 o 
   3  11   2        0.11       -0.69      3.79 o 
   4  11   2       54.50       61.30      6.44 o 
   5  11   2        0.55        6.88      4.01 o 
  -5  12   2        1.24       -0.14      4.90 o 
  -4  12   2       35.04       39.17      4.93 o 
  -3  12   2       50.29       53.29      5.06 o 
  -2  12   2      155.42      156.90      4.87 o 
  -1  12   2       45.70       54.80      3.53 o 
   0  12   2       64.16       64.96      3.59 o 
   1  12   2       42.71       41.67      4.11 o 
   2  12   2       62.78       63.83      4.36 o 
   3  12   2       15.49       12.26      4.10 o 
   4  12   2        0.98        2.52      4.43 o 
  -2  13   2       53.75       53.07      4.08 o 
  -1  13   2       40.59       35.77      4.04 o 
   0  13   2        5.38        4.75      4.15 o 
   1  13   2       66.37       69.33      4.97 o 
   2  13   2       15.00       19.98      4.13 o 
 -11   1   3       87.14       88.83      6.56 o 
 -10   1   3        0.20        0.90      3.97 o 
  -9   1   3        3.62        4.42      3.61 o 
  -8   1   3        1.02        3.14      2.84 o 
  -7   1   3       75.43       77.58      3.30 o 
  -6   1   3        0.11        1.97      1.81 o 
  -5   1   3      728.38      739.32      5.08 o 
  -4   1   3        5.73        5.57      1.03 o 
  -3   1   3       22.25       37.70      1.60 o 
  -2   1   3      108.11      120.24      1.47 o 
  -1   1   3     1084.43      980.51      3.58 o 
   0   1   3      208.91      210.78      1.71 o 
   1   1   3      239.90      230.66      1.80 o 
   2   1   3      564.15      585.30      2.85 o 
   3   1   3     1141.06     1123.10      3.67 o 
   4   1   3       74.85       71.97      1.96 o 
   5   1   3       21.88       24.11      1.94 o 
   6   1   3      110.04      100.78      3.64 o 
   7   1   3        6.07       10.01      2.65 o 
   8   1   3       72.18       61.04      3.71 o 
   9   1   3       33.26       31.92      4.88 o 
 -10   2   3        0.20        6.00      4.73 o 
  -9   2   3       12.91       14.30      3.68 o 
  -8   2   3        1.96        1.54      2.74 o 
  -7   2   3       41.41       41.08      2.72 o 
  -6   2   3      107.97      108.70      2.93 o 
  -5   2   3       17.89       13.83      1.54 o 
  -4   2   3      164.37      155.91      2.35 o 
  -3   2   3      944.79      974.79      3.85 o 
  -2   2   3      639.26      586.44      3.92 o 
  -1   2   3       11.62        7.08      0.91 o 
   0   2   3      487.26      440.47      2.78 o 
   1   2   3      542.56      587.18      3.46 o 
   2   2   3      964.82      983.16      4.26 o 
   3   2   3       33.24       32.34      1.52 o 
   4   2   3        4.33        4.04      1.53 o 
   5   2   3       21.87       23.71      2.09 o 
   6   2   3      108.79      112.11      3.76 o 
   7   2   3      108.12      102.04      4.16 o 
   8   2   3        5.98        9.57      3.31 o 
   9   2   3      203.65      209.27      7.72 o 
 -10   3   3        0.07        3.02      4.43 o 
  -9   3   3       75.29       76.69      5.09 o 
  -8   3   3       19.24       23.08      3.14 o 
  -7   3   3       10.06       10.46      2.26 o 
  -6   3   3       60.16       58.68      2.24 o 
  -5   3   3       16.86       15.77      1.69 o 
  -4   3   3      904.11      917.08      5.12 o 
  -3   3   3       76.70       71.00      1.19 o 
  -2   3   3       25.65       16.18      1.01 o 
  -1   3   3      763.33      821.13      4.86 o 
   0   3   3     2619.21     2804.80      9.05 o 
   1   3   3       16.48       21.19      1.13 o 
   2   3   3     1093.38     1123.70      5.66 o 
   3   3   3       74.73       64.74      1.60 o 
   4   3   3      118.48      116.43      2.59 o 
   5   3   3      225.50      218.41      3.21 o 
   6   3   3       95.25       84.45      3.01 o 
   7   3   3        1.30        3.64      3.22 o 
   8   3   3        1.92        5.54      4.01 o 
   9   3   3        0.35        0.21      4.98 o 
 -10   4   3        2.33        2.43      4.56 o 
  -9   4   3        4.67        7.96      4.25 o 
  -8   4   3       35.40       31.55      3.51 o 
  -7   4   3      312.22      294.75      5.36 o 
  -6   4   3      674.22      649.54      5.26 o 
  -5   4   3       71.59       77.86      2.32 o 
  -4   4   3      392.35      403.83      2.91 o 
  -3   4   3       85.91       94.50      1.83 o 
  -2   4   3       88.46       76.94      1.83 o 
  -1   4   3      362.37      372.37      3.96 o 
   0   4   3       21.72       22.13      1.16 o 
   1   4   3        9.83       14.01      1.28 o 
   2   4   3      512.55      547.75      2.99 o 
   3   4   3        6.46        8.39      0.98 o 
   4   4   3       27.70       33.31      2.14 o 
   5   4   3      248.03      269.86      4.10 o 
   6   4   3       13.46       16.75      2.68 o 
   7   4   3       19.34       17.94      3.68 o 
   8   4   3      184.64      189.70      6.75 o 
   9   4   3        8.81       10.66      4.79 o 
 -10   5   3       30.98       24.92      4.97 o 
  -9   5   3       34.34       42.41      4.99 o 
  -8   5   3       11.62       13.86      3.97 o 
  -7   5   3        7.40        9.81      2.44 o 
  -6   5   3       66.56       70.63      3.01 o 
  -5   5   3      656.64      651.91      5.67 o 
  -4   5   3        0.12        2.22      1.42 o 
  -3   5   3      157.56      162.77      2.50 o 
  -2   5   3      238.40      232.44      2.90 o 
  -1   5   3        5.63        7.57      1.07 o 
   0   5   3       24.18       32.05      1.24 o 
   1   5   3      289.08      282.14      2.82 o 
   2   5   3       30.09       25.85      1.48 o 
   3   5   3        0.25        0.91      1.84 o 
   4   5   3      120.32      125.58      3.31 o 
   5   5   3      180.97      171.61      3.93 o 
   6   5   3       77.89       75.65      3.43 o 
   7   5   3        4.40       10.78      3.78 o 
   8   5   3        9.33       11.44      4.16 o 
  -9   6   3       40.95       38.48      5.08 o 
  -8   6   3        2.62        4.45      3.43 o 
  -7   6   3       59.92       54.30      3.49 o 
  -6   6   3       24.99       26.87      2.47 o 
  -5   6   3       31.71       27.82      2.41 o 
  -4   6   3      106.90       99.73      2.55 o 
  -3   6   3       12.97       10.83      1.82 o 
  -2   6   3      580.23      590.06      4.24 o 
  -1   6   3      307.90      289.73      2.91 o 
   0   6   3      560.27      583.56      3.73 o 
   1   6   3       30.53       32.05      1.72 o 
   2   6   3       27.30       28.58      1.64 o 
   3   6   3        8.04        6.86      2.04 o 
   4   6   3        0.43        1.70      2.27 o 
   5   6   3       88.46       84.13      3.36 o 
   6   6   3        3.45        5.25      2.69 o 
   7   6   3      557.38      573.72      8.19 o 
   8   6   3        2.32        6.11      5.08 o 
  -9   7   3       91.23       91.73      5.09 o 
  -8   7   3      214.56      230.44      5.63 o 
  -7   7   3       49.55       47.24      3.55 o 
  -6   7   3       77.67       76.31      2.90 o 
  -5   7   3       85.64       81.28      2.97 o 
  -4   7   3      273.47      258.30      3.71 o 
  -3   7   3       40.40       41.37      2.04 o 
  -2   7   3        8.38        5.17      1.69 o 
  -1   7   3      349.00      344.89      4.88 o 
   0   7   3      739.83      743.32      5.36 o 
   1   7   3      163.66      144.79      2.67 o 
   2   7   3      280.00      266.15      3.32 o 
   3   7   3       75.24       76.40      2.93 o 
   4   7   3      398.14      380.19      5.32 o 
   5   7   3      168.33      168.45      4.09 o 
   6   7   3        0.02       -0.98      2.80 o 
   7   7   3      195.33      195.65      5.66 o 
   8   7   3        1.43        9.00      5.10 o 
  -8   8   3       12.38       15.70      3.86 o 
  -7   8   3       90.31       86.33      4.51 o 
  -6   8   3       45.24       47.50      3.48 o 
  -5   8   3       47.41       44.79      2.66 o 
  -4   8   3        6.08        6.98      2.25 o 
  -3   8   3      299.19      299.23      4.06 o 
  -2   8   3       90.12       81.98      2.63 o 
  -1   8   3       15.03       14.60      2.04 o 
   0   8   3       21.03       22.06      2.29 o 
   1   8   3      616.08      594.03      5.41 o 
   2   8   3      380.75      397.56      5.70 o 
   3   8   3       66.24       67.97      3.06 o 
   4   8   3      277.36      271.92      4.93 o 
   5   8   3      749.46      777.21      8.03 o 
   6   8   3       49.65       43.27      3.68 o 
   7   8   3       55.19       58.27      4.25 o 
  -8   9   3        0.94        0.42      4.04 o 
  -7   9   3       25.92       32.29      3.85 o 
  -6   9   3        9.95       17.38      3.47 o 
  -5   9   3      287.50      284.27      5.28 o 
  -4   9   3      102.28      104.02      3.78 o 
  -3   9   3       78.48       73.31      3.54 o 
  -2   9   3      382.65      380.08      4.87 o 
  -1   9   3        5.32        7.44      2.20 o 
   0   9   3      832.98      822.65      7.81 o 
   1   9   3      132.74      133.40      3.36 o 
   2   9   3      212.27      204.47      5.01 o 
   3   9   3       57.07       52.75      3.42 o 
   4   9   3       23.33       26.15      3.33 o 
   5   9   3       42.80       47.53      3.88 o 
   6   9   3       69.52       72.20      4.34 o 
  -7  10   3       17.99       22.26      4.28 o 
  -6  10   3        0.43        7.90      4.00 o 
  -5  10   3        3.05        9.88      3.41 o 
  -4  10   3       36.66       36.47      3.07 o 
  -3  10   3       84.44       83.36      3.54 o 
  -2  10   3      145.08      141.78      3.88 o 
  -1  10   3      166.05      167.42      3.93 o 
   0  10   3      284.51      286.62      4.49 o 
   1  10   3       10.53       11.14      2.78 o 
   2  10   3        2.30        1.96      3.26 o 
   3  10   3        9.96       12.66      3.26 o 
   4  10   3        1.97        4.28      3.46 o 
   5  10   3        7.70       10.31      4.03 o 
   6  10   3        0.14       -2.72      4.01 o 
  -6  11   3       35.30       35.90      4.30 o 
  -5  11   3      125.08      137.58      5.68 o 
  -4  11   3       70.89       71.48      3.99 o 
  -3  11   3        0.28       -2.10      3.11 o 
  -2  11   3        2.50        0.95      2.91 o 
  -1  11   3       22.64       22.09      2.73 o 
   0  11   3       12.39       11.13      2.86 o 
   1  11   3       33.24       33.51      3.69 o 
   2  11   3      177.58      183.22      5.39 o 
   3  11   3       33.17       34.98      3.98 o 
   4  11   3       58.25       65.74      4.94 o 
   5  11   3        0.85       -2.10      4.07 o 
  -5  12   3      105.89      117.48      6.25 o 
  -4  12   3        6.99        7.41      3.98 o 
  -3  12   3      153.05      160.97      5.34 o 
  -2  12   3       83.80       89.00      4.04 o 
  -1  12   3        0.06        2.27      3.03 o 
   0  12   3       46.76       47.64      4.30 o 
   1  12   3       44.86       47.75      4.29 o 
   2  12   3       96.71       94.68      5.39 o 
   3  12   3       77.99       90.30      5.50 o 
  -2  13   3       17.55       16.70      3.69 o 
  -1  13   3       35.03       38.58      3.87 o 
   0  13   3      121.80      127.63      5.58 o 
   1  13   3       11.14       10.79      4.35 o 
 -11   0   4       39.35       44.23      7.41 o 
 -10   0   4       27.38       21.66      5.97 o 
  -9   0   4       43.90       41.60      5.53 o 
  -8   0   4       28.08       33.42      5.42 o 
  -7   0   4     1175.46     1192.71     13.67 o 
  -6   0   4      913.88      940.53     13.06 o 
  -5   0   4      105.69      104.59      4.74 o 
  -4   0   4        1.13        1.16      0.96 o 
  -3   0   4     4617.06     4956.99     16.31 o 
  -2   0   4       81.38      108.88      2.67 o 
  -1   0   4       21.65        7.81      1.29 o 
   1   0   4        9.07       28.46      1.50 o 
   2   0   4     1107.65     1170.67      7.41 o 
   3   0   4        0.36        1.52      1.41 o 
   4   0   4      815.11      809.17     10.17 o 
   5   0   4      361.08      372.02      7.94 o 
   6   0   4      211.65      225.30      7.04 o 
   7   0   4       55.92       52.06      4.64 o 
   8   0   4       75.94       68.82      7.67 o 
   9   0   4       70.65       61.20      8.04 o 
 -11   1   4       37.24       37.95      5.11 o 
 -10   1   4        0.29       -0.20      3.89 o 
  -9   1   4        0.67        3.60      3.16 o 
  -8   1   4       56.37       52.95      3.66 o 
  -7   1   4        6.05        6.15      2.68 o 
  -6   1   4       78.99       80.32      2.48 o 
  -5   1   4      123.46      134.96      2.08 o 
  -4   1   4      879.35      931.56      7.06 o 
  -3   1   4      274.89      282.61      2.59 o 
  -2   1   4      982.72     1016.21      4.58 o 
  -1   1   4      249.99      228.58      1.90 o 
   0   1   4     1200.85     1249.62      4.05 o 
   1   1   4      968.53     1031.53      4.11 o 
   2   1   4       74.73       75.42      1.42 o 
   3   1   4      892.59      943.48      5.53 o 
   4   1   4      517.40      519.32      5.87 o 
   5   1   4      107.76      105.92      3.65 o 
   6   1   4       89.54       84.27      3.93 o 
   7   1   4      163.53      149.36      5.02 o 
   8   1   4        0.99       -1.01      3.55 o 
   9   1   4        8.25       14.77      5.22 o 
 -11   2   4       86.56       92.03      6.26 o 
 -10   2   4        6.91        6.52      4.66 o 
  -9   2   4       64.11       63.68      4.62 o 
  -8   2   4      312.19      319.60      9.59 o 
  -7   2   4       18.08       13.53      2.65 o 
  -6   2   4      111.15      112.00      2.86 o 
  -5   2   4       93.77       85.97      2.31 o 
  -4   2   4      113.61      116.61      2.24 o 
  -3   2   4      321.64      323.35      3.06 o 
  -2   2   4      520.36      523.59      3.52 o 
  -1   2   4     4923.65     5586.14     10.86 o 
   0   2   4       30.38       39.08      1.49 o 
   1   2   4       38.47       42.73      1.48 o 
   2   2   4      178.60      161.32      2.31 o 
   3   2   4      907.78      933.35      6.79 o 
   4   2   4      306.22      295.49      3.63 o 
   5   2   4      201.99      187.15      3.45 o 
   6   2   4       37.09       27.95      3.37 o 
   7   2   4      151.34      151.16      5.18 o 
   8   2   4        5.73        8.95      3.76 o 
   9   2   4       60.72       56.76      6.05 o 
 -10   3   4       10.53       14.43      5.01 o 
  -9   3   4        2.22        0.55      3.87 o 
  -8   3   4      180.33      172.55      5.48 o 
  -7   3   4       65.34       64.69      3.03 o 
  -6   3   4       11.49        7.23      1.79 o 
  -5   3   4      108.38       97.09      2.40 o 
  -4   3   4       15.99       15.40      1.02 o 
  -3   3   4      466.26      473.70      3.18 o 
  -2   3   4      127.09      134.10      1.97 o 
  -1   3   4     1871.60     1898.49      9.33 o 
   1   3   4        0.11        0.89      1.18 o 
   2   3   4      252.69      256.43      2.51 o 
   3   3   4      147.38      156.08      2.61 o 
   4   3   4       41.14       44.92      2.00 o 
   5   3   4        0.11        1.31      1.86 o 
   6   3   4      532.20      512.34      7.33 o 
   7   3   4       36.11       35.74      4.20 o 
   8   3   4       73.82       78.07      5.17 o 
   9   3   4       43.05       36.56      5.64 o 
 -10   4   4      127.16      136.18      7.78 o 
  -9   4   4       12.07       13.58      4.45 o 
  -8   4   4       18.33       17.72      4.17 o 
  -7   4   4      129.41      121.05      3.39 o 
  -6   4   4      351.30      363.38      4.50 o 
  -5   4   4        0.02        2.04      1.58 o 
  -4   4   4        6.09        5.39      0.93 o 
  -3   4   4      249.90      231.63      2.46 o 
  -2   4   4      470.05      507.98      4.15 o 
  -1   4   4       79.40       71.88      1.83 o 
   0   4   4        0.06        0.94      1.02 o 
   1   4   4       61.14       50.51      2.05 o 
   2   4   4      262.98      253.03      3.63 o 
   3   4   4      196.66      203.75      3.44 o 
   4   4   4      349.98      347.02      4.77 o 
   5   4   4       34.13       45.41      2.92 o 
   6   4   4       11.98       11.49      3.13 o 
   7   4   4        5.25        2.51      3.71 o 
   8   4   4       22.81       19.89      4.39 o 
 -10   5   4        0.03        1.99      7.04 o 
  -9   5   4       67.46       74.57      6.03 o 
  -8   5   4       82.73       88.50      4.92 o 
  -7   5   4      279.07      273.65      4.70 o 
  -6   5   4      314.22      297.28      4.58 o 
  -5   5   4       42.83       41.55      2.63 o 
  -4   5   4       50.11       41.73      2.19 o 
  -3   5   4      676.83      700.12      5.78 o 
  -2   5   4     1127.09     1209.70      6.17 o 
  -1   5   4       62.72       66.02      1.60 o 
   0   5   4      672.89      687.34      4.46 o 
   1   5   4      553.10      544.22      4.55 o 
   2   5   4       48.90       44.69      1.61 o 
   3   5   4       78.05       82.45      2.88 o 
   4   5   4      146.62      157.31      3.71 o 
   5   5   4      454.95      425.65      5.77 o 
   6   5   4       20.08       19.74      2.85 o 
   7   5   4        5.24       11.37      4.02 o 
   8   5   4        1.21        3.15      4.55 o 
  -9   6   4       28.42       21.96      4.60 o 
  -8   6   4       54.12       56.04      4.41 o 
  -7   6   4        2.21        0.94      2.47 o 
  -6   6   4       26.69       31.27      2.61 o 
  -5   6   4       44.99       38.02      3.17 o 
  -4   6   4       61.33       58.20      2.84 o 
  -2   6   4      319.37      329.94      4.42 o 
  -1   6   4      364.43      352.21      5.33 o 
   0   6   4      438.80      435.61      3.58 o 
   1   6   4        3.21        3.48      1.50 o 
   2   6   4      323.03      333.09      4.32 o 
   3   6   4        9.71       14.49      2.32 o 
   4   6   4        1.22        1.05      2.32 o 
   5   6   4      273.88      274.81      5.12 o 
   6   6   4        0.41        1.47      2.82 o 
   7   6   4       45.03       43.06      4.63 o 
   8   6   4      121.27      130.29      6.79 o 
  -9   7   4       52.30       48.39      5.11 o 
  -8   7   4       79.12       88.27      4.89 o 
  -7   7   4       10.52       12.05      3.42 o 
  -6   7   4      224.09      239.44      4.58 o 
  -5   7   4       47.38       39.97      2.84 o 
  -4   7   4        0.78        0.78      2.31 o 
  -3   7   4       17.23       20.74      1.82 o 
  -2   7   4       76.94       76.26      2.53 o 
  -1   7   4      691.50      696.65      6.19 o 
   0   7   4      224.25      227.07      4.54 o 
   1   7   4        0.02        2.74      1.73 o 
   2   7   4      125.95      132.68      3.01 o 
   3   7   4      156.22      130.64      3.62 o 
   4   7   4       76.95       79.28      3.42 o 
   5   7   4        2.02        3.12      2.71 o 
   6   7   4       30.44       23.05      3.38 o 
   7   7   4        1.62        2.23      4.88 o 
  -8   8   4       11.33       12.61      4.03 o 
  -7   8   4        5.60       12.10      3.29 o 
  -6   8   4       97.87      101.09      4.11 o 
  -5   8   4      139.58      140.13      3.61 o 
  -4   8   4        1.71        3.19      2.38 o 
  -3   8   4       11.07       10.69      2.05 o 
  -2   8   4      115.30      106.99      2.99 o 
  -1   8   4       11.22       10.79      2.21 o 
   0   8   4       13.91       13.65      2.14 o 
   1   8   4       12.24       10.38      1.96 o 
   2   8   4       36.54       26.37      2.74 o 
   3   8   4       35.38       34.60      3.00 o 
   4   8   4       10.28       14.69      2.98 o 
   5   8   4        0.05        0.81      2.85 o 
   6   8   4       66.24       78.83      4.48 o 
   7   8   4       19.16       22.21      4.23 o 
  -8   9   4        2.60        5.09      4.97 o 
  -7   9   4        0.12        2.72      3.64 o 
  -6   9   4       46.54       47.88      4.14 o 
  -5   9   4       58.63       56.38      3.30 o 
  -4   9   4       30.09       25.72      3.02 o 
  -3   9   4        9.12       13.57      2.72 o 
  -2   9   4       76.90       74.86      3.31 o 
  -1   9   4        1.62        1.78      2.24 o 
   0   9   4        0.55        0.37      2.17 o 
   1   9   4        1.00        1.06      2.55 o 
   2   9   4        5.72        7.45      3.02 o 
   3   9   4        6.15        3.17      2.98 o 
   4   9   4       29.00       27.15      3.16 o 
   5   9   4       24.88       21.21      3.71 o 
   6   9   4       26.75       24.74      4.09 o 
  -7  10   4      142.00      152.34      5.86 o 
  -6  10   4        2.60        5.29      3.99 o 
  -5  10   4       36.53       36.16      3.79 o 
  -4  10   4        0.48        3.93      3.56 o 
  -3  10   4       11.53       12.53      2.88 o 
  -2  10   4      395.22      385.57      5.59 o 
  -1  10   4       67.77       63.23      3.03 o 
   0  10   4      172.98      159.01      3.87 o 
   1  10   4      179.50      167.19      4.81 o 
   2  10   4      133.73      135.00      5.08 o 
   3  10   4      100.66       96.32      4.69 o 
   4  10   4       59.05       60.45      4.42 o 
   5  10   4      298.94      310.44      8.54 o 
  -6  11   4        0.86       11.35      5.13 o 
  -5  11   4       60.80       72.43      5.50 o 
  -4  11   4       67.68       73.68      4.10 o 
  -3  11   4        9.60       12.54      3.33 o 
  -2  11   4       13.44       16.27      3.13 o 
  -1  11   4        0.07        0.41      2.86 o 
   0  11   4       13.98       15.21      3.24 o 
   1  11   4       64.49       67.06      3.85 o 
   2  11   4       25.96       27.47      3.72 o 
   3  11   4       12.60       12.13      3.76 o 
   4  11   4       20.59       20.42      4.78 o 
  -4  12   4       12.69       10.99      3.98 o 
  -3  12   4        0.03       -2.33      3.74 o 
  -2  12   4       26.46       28.27      3.70 o 
  -1  12   4       17.68       27.34      3.45 o 
   0  12   4        0.45       -1.23      3.93 o 
   1  12   4       74.46       69.18      4.88 o 
   2  12   4       14.00       14.67      4.45 o 
   3  12   4        4.31        7.23      4.83 o 
  -1  13   4       26.75       32.96      4.71 o 
 -11   1   5       36.84       38.99      5.16 o 
 -10   1   5      151.20      141.57      6.20 o 
  -9   1   5      175.81      182.95      5.09 o 
  -8   1   5       59.24       58.02      3.90 o 
  -7   1   5        7.46        5.23      2.56 o 
  -6   1   5        0.81        2.78      2.67 o 
  -5   1   5      234.35      231.62      3.04 o 
  -4   1   5        0.14        0.46      0.91 o 
  -3   1   5      124.41      121.89      1.94 o 
  -2   1   5        0.00        0.49      1.03 o 
  -1   1   5        0.10        2.01      0.95 o 
   0   1   5        3.08        2.26      1.02 o 
   1   1   5      344.82      351.84      2.83 o 
   2   1   5      236.81      233.97      2.49 o 
   3   1   5      149.14      152.66      2.91 o 
   4   1   5      252.21      270.65      6.96 o 
   5   1   5        0.40        1.47      2.76 o 
   6   1   5        0.49       -1.84      3.01 o 
   7   1   5        0.42        3.48      3.13 o 
   8   1   5       52.35       42.58      4.17 o 
 -11   2   5       55.85       70.75      6.30 o 
 -10   2   5        0.08        2.03      4.35 o 
  -9   2   5       61.01       55.81      4.58 o 
  -8   2   5       18.09       18.85      3.05 o 
  -7   2   5       22.85       22.08      3.05 o 
  -6   2   5      687.00      683.28      5.21 o 
  -5   2   5      134.85      130.74      2.69 o 
  -4   2   5      495.77      505.08      5.01 o 
  -3   2   5      594.33      590.34      4.26 o 
  -2   2   5      358.85      373.67      3.31 o 
  -1   2   5       53.95       70.49      1.75 o 
   0   2   5       14.85       11.39      1.39 o 
   1   2   5      477.83      508.66      3.96 o 
   2   2   5      271.15      282.90      4.13 o 
   3   2   5        2.93        5.69      1.64 o 
   4   2   5       31.85       29.82      2.19 o 
   5   2   5        3.39        5.10      2.74 o 
   6   2   5       21.38       19.65      3.23 o 
   7   2   5       90.53       95.29      5.12 o 
   8   2   5        0.05        1.26      4.15 o 
 -10   3   5       23.00       18.51      6.03 o 
  -9   3   5       12.78       13.43      5.17 o 
  -8   3   5      172.88      169.41      5.41 o 
  -7   3   5        7.20        8.52      2.86 o 
  -6   3   5        7.42        9.48      1.86 o 
  -5   3   5      267.41      263.53      3.39 o 
  -4   3   5       84.97       84.33      2.18 o 
  -3   3   5     1997.23     2131.03     10.21 o 
  -2   3   5        2.93        2.96      1.11 o 
  -1   3   5      101.85      102.04      2.07 o 
   0   3   5      217.49      215.17      3.18 o 
   1   3   5     1333.97     1452.03      8.21 o 
   2   3   5       29.69       22.74      1.56 o 
   3   3   5      276.50      274.61      4.03 o 
   4   3   5      175.53      185.09      3.44 o 
   5   3   5       14.87       12.12      3.08 o 
   6   3   5        7.56        7.07      3.31 o 
   7   3   5       17.87       14.40      4.38 o 
   8   3   5       62.10       72.85      5.65 o 
 -10   4   5       34.32       44.29      5.36 o 
  -9   4   5       69.03       78.60      5.45 o 
  -8   4   5      104.84      101.53      6.79 o 
  -7   4   5       15.94       15.41      2.73 o 
  -6   4   5        5.71        8.08      2.28 o 
  -5   4   5      316.75      306.00      4.53 o 
  -4   4   5       53.02       56.70      2.71 o 
  -3   4   5       17.55       16.46      1.55 o 
  -2   4   5      569.42      625.29      5.29 o 
  -1   4   5        9.95        7.64      1.37 o 
   0   4   5      660.52      641.05      4.50 o 
   1   4   5      784.05      807.08      7.60 o 
   2   4   5      173.59      158.50      3.32 o 
   3   4   5        2.48        5.28      2.29 o 
   4   4   5        0.76        0.54      2.28 o 
   5   4   5        6.20        3.95      2.43 o 
   6   4   5        7.15        6.90      3.63 o 
   7   4   5       15.41       21.23      4.12 o 
   8   4   5       24.85       23.86      4.98 o 
 -10   5   5        0.42        3.10      5.24 o 
  -9   5   5      196.27      189.40      7.90 o 
  -8   5   5       95.40      106.86      5.50 o 
  -7   5   5       22.05       13.10      2.56 o 
  -6   5   5      221.01      223.84      4.41 o 
  -5   5   5       65.26       82.79      3.81 o 
  -4   5   5       28.49       29.79      2.57 o 
  -3   5   5        4.21        5.50      1.67 o 
  -2   5   5      233.00      242.85      3.24 o 
  -1   5   5        0.00        0.78      1.25 o 
   0   5   5       25.51       33.23      1.77 o 
   1   5   5       63.97       57.37      1.91 o 
   2   5   5      206.24      218.63      3.96 o 
   3   5   5        7.63       10.07      2.26 o 
   4   5   5        1.18        0.04      2.30 o 
   5   5   5        0.00        0.66      2.79 o 
   6   5   5       14.82       12.63      3.52 o 
   7   5   5      179.40      163.09      6.81 o 
   8   5   5       30.94       38.25      5.32 o 
  -9   6   5       24.81       23.83      5.73 o 
  -8   6   5        2.32        2.47      4.43 o 
  -7   6   5        1.32        4.16      2.46 o 
  -6   6   5      217.36      203.96      4.43 o 
  -5   6   5       91.79       82.39      3.26 o 
  -4   6   5     1579.88     1574.42      9.66 o 
  -3   6   5      165.49      148.67      2.90 o 
  -2   6   5       19.67       21.66      1.87 o 
  -1   6   5        1.34        2.44      2.27 o 
   0   6   5       70.87       72.43      2.44 o 
   1   6   5       48.55       52.77      2.02 o 
   2   6   5      344.78      355.52      5.15 o 
   3   6   5       65.83       52.25      2.79 o 
   4   6   5      246.87      241.89      5.17 o 
   5   6   5       83.89       96.03      3.97 o 
   6   6   5        6.24        8.42      3.04 o 
   7   6   5      233.95      229.44      7.64 o 
  -9   7   5       31.25       26.26      4.72 o 
  -8   7   5      126.37      144.51      7.82 o 
  -7   7   5        2.83        3.23      2.82 o 
  -6   7   5       24.08       20.30      2.81 o 
  -5   7   5        1.50        1.45      2.44 o 
  -4   7   5      307.21      319.53      4.99 o 
  -3   7   5       29.55       28.49      2.37 o 
  -2   7   5        3.82        1.60      2.50 o 
  -1   7   5      184.70      185.72      3.57 o 
   0   7   5        9.16        9.35      2.12 o 
   1   7   5       13.17        7.52      2.38 o 
   2   7   5       89.84       86.03      3.63 o 
   3   7   5       94.78       89.98      3.75 o 
   4   7   5        6.06        4.42      2.61 o 
   5   7   5       13.28       11.39      3.02 o 
   6   7   5       32.02       27.34      3.58 o 
   7   7   5      102.34      120.92      6.00 o 
  -8   8   5        0.04        6.90      3.89 o 
  -7   8   5        5.84        6.85      3.18 o 
  -6   8   5      106.41      106.57      4.70 o 
  -5   8   5        2.07        2.17      2.63 o 
  -4   8   5       35.33       32.00      2.87 o 
  -3   8   5       88.22       91.72      3.40 o 
  -2   8   5      262.81      241.47      4.15 o 
  -1   8   5      534.31      524.28      5.67 o 
   0   8   5      267.87      256.82      4.45 o 
   1   8   5      184.72      164.88      4.46 o 
   2   8   5      766.04      745.23      9.03 o 
   3   8   5      131.64      133.78      4.50 o 
   4   8   5        9.41       13.45      3.09 o 
   5   8   5       44.06       48.63      3.80 o 
   6   8   5      372.39      382.93      7.21 o 
  -8   9   5       81.71       82.44      5.70 o 
  -7   9   5       50.34       46.03      4.20 o 
  -6   9   5        4.97        7.38      3.07 o 
  -5   9   5        9.23       13.46      2.81 o 
  -4   9   5      243.89      238.01      5.40 o 
  -3   9   5       88.01       89.94      3.83 o 
  -2   9   5        0.55        0.33      2.35 o 
  -1   9   5       86.83       90.66      3.89 o 
   0   9   5        0.16        1.83      2.32 o 
   1   9   5       48.88       48.08      3.37 o 
   2   9   5       37.43       33.78      3.40 o 
   3   9   5      268.27      251.00      6.27 o 
   4   9   5       48.98       52.54      3.99 o 
   5   9   5       16.65       22.27      4.06 o 
  -7  10   5        1.72        1.97      4.21 o 
  -6  10   5       12.87       16.52      4.37 o 
  -5  10   5       40.70       41.87      3.89 o 
  -4  10   5      224.96      245.53      5.72 o 
  -3  10   5       42.20       46.99      3.63 o 
  -2  10   5       11.38       15.10      2.73 o 
  -1  10   5       32.45       34.75      2.85 o 
   0  10   5       12.88        7.43      3.06 o 
   1  10   5       50.08       53.20      3.44 o 
   2  10   5        1.30        1.17      3.33 o 
   3  10   5       53.19       62.59      4.33 o 
   4  10   5       29.59       30.35      4.05 o 
   5  10   5       54.26       47.33      5.00 o 
  -6  11   5       15.45       12.49      6.01 o 
  -5  11   5        0.42        6.80      4.73 o 
  -4  11   5        0.67        5.21      3.44 o 
  -3  11   5        8.16       12.39      3.61 o 
  -2  11   5       38.82       35.10      3.27 o 
  -1  11   5        0.06       -0.26      2.85 o 
   0  11   5        0.07        0.33      3.39 o 
   1  11   5       20.28       21.50      3.60 o 
   2  11   5      109.75      111.43      5.27 o 
   3  11   5        0.69       -1.81      4.14 o 
  -4  12   5      141.44      156.05      5.35 o 
  -3  12   5       45.18       43.69      4.28 o 
  -2  12   5        7.95       11.49      3.65 o 
  -1  12   5       19.64       21.04      4.01 o 
   0  12   5        1.03        2.03      3.94 o 
   1  12   5       84.29       87.94      5.42 o 
   2  12   5        8.73        3.68      4.90 o 
 -11   0   6        4.98       12.13      7.36 o 
 -10   0   6       24.85       21.97      5.91 o 
  -9   0   6       72.07       75.80      6.03 o 
  -8   0   6      494.58      486.71     11.88 o 
  -7   0   6      283.66      260.92      8.55 o 
  -6   0   6     1463.17     1479.91     15.45 o 
  -5   0   6     1060.46     1113.27     14.20 o 
  -4   0   6       80.12       81.42      2.83 o 
  -3   0   6     1616.30     1733.68      9.77 o 
  -2   0   6      674.03      643.64      5.17 o 
  -1   0   6      377.90      401.15      4.16 o 
   0   0   6      467.21      533.34      5.42 o 
   1   0   6      456.33      462.01      4.66 o 
   2   0   6      505.59      538.21      7.38 o 
   3   0   6      243.86      239.51      7.56 o 
   4   0   6       19.74       15.54      4.35 o 
   5   0   6      114.38       99.28      5.46 o 
   6   0   6      112.23      100.51      7.10 o 
   7   0   6       42.98       49.55      6.19 o 
   8   0   6       52.77       51.45      7.25 o 
 -11   1   6       19.78       30.54      6.34 o 
 -10   1   6       98.92       96.24      6.08 o 
  -9   1   6       13.96       11.10      3.83 o 
  -8   1   6      154.42      145.89      6.31 o 
  -7   1   6       96.18       83.84      4.21 o 
  -6   1   6       96.04       84.09      3.67 o 
  -5   1   6      649.26      637.50      5.14 o 
  -4   1   6        6.85        5.39      1.30 o 
  -3   1   6      242.86      233.38      2.80 o 
  -2   1   6      570.96      631.12      3.75 o 
  -1   1   6     1364.99     1490.62      5.26 o 
   0   1   6        5.56        2.00      1.07 o 
   1   1   6     1341.23     1427.81      6.48 o 
   2   1   6       20.72       23.86      1.45 o 
   3   1   6      505.70      493.53      5.09 o 
   4   1   6      272.86      263.35      5.27 o 
   5   1   6       72.29       83.01      4.29 o 
   6   1   6      114.76      118.68      4.84 o 
   7   1   6       14.11        9.93      3.90 o 
   8   1   6       20.09       29.13      4.76 o 
 -10   2   6      168.21      169.10      7.09 o 
  -9   2   6       56.26       59.33      4.59 o 
  -8   2   6      476.78      478.71      7.86 o 
  -7   2   6        5.30        3.91      2.64 o 
  -6   2   6      284.41      292.67      4.53 o 
  -5   2   6        0.44        0.88      1.65 o 
  -4   2   6      448.27      449.76      4.80 o 
  -3   2   6       56.62       67.90      1.99 o 
  -2   2   6      523.24      601.42      4.20 o 
  -1   2   6     1844.35     1990.67      8.81 o 
   0   2   6      161.10      154.20      2.58 o 
   1   2   6      156.94      167.09      2.95 o 
   2   2   6      483.81      480.77      5.23 o 
   3   2   6        0.18        0.57      1.80 o 
   4   2   6       46.36       44.59      3.20 o 
   5   2   6      109.24      110.88      4.66 o 
   6   2   6       42.98       30.22      4.01 o 
   7   2   6       26.06       24.04      4.32 o 
   8   2   6       22.49       30.13      5.31 o 
 -10   3   6      124.04      115.48      7.23 o 
  -9   3   6        0.12       -0.45      3.97 o 
  -8   3   6       30.49       31.05      3.86 o 
  -7   3   6       78.43       64.31      3.47 o 
  -6   3   6       64.20       59.41      2.69 o 
  -5   3   6      472.13      493.04      4.71 o 
  -4   3   6      259.78      253.89      4.58 o 
  -3   3   6       24.20       20.19      1.50 o 
  -2   3   6       27.69       22.71      1.45 o 
  -1   3   6       78.93       92.38      2.17 o 
   0   3   6      102.39       91.81      2.81 o 
   1   3   6      296.41      298.11      3.64 o 
   2   3   6       27.63       26.14      2.14 o 
   3   3   6      533.30      552.45      6.27 o 
   4   3   6      232.53      212.98      4.45 o 
   5   3   6        7.01        5.24      3.20 o 
   6   3   6       41.22       44.06      4.98 o 
   7   3   6       66.05       61.89      5.31 o 
   8   3   6      121.31      121.24      6.52 o 
 -10   4   6      168.79      189.53      7.58 o 
  -9   4   6        0.23       -1.84      4.54 o 
  -8   4   6        0.00        2.31      4.03 o 
  -7   4   6        8.61       10.82      3.04 o 
  -6   4   6      351.28      326.13      5.27 o 
  -5   4   6       52.08       42.75      2.68 o 
  -4   4   6       12.42       13.36      2.56 o 
  -3   4   6      772.30      782.93      5.60 o 
  -2   4   6      473.94      499.95      4.38 o 
  -1   4   6      626.41      623.74      4.97 o 
   0   4   6      155.81      155.79      3.20 o 
   1   4   6      385.32      367.10      4.56 o 
   2   4   6       87.03       89.35      3.35 o 
   3   4   6       24.59       22.78      2.69 o 
   4   4   6        3.25        2.17      2.62 o 
   5   4   6      289.78      282.93      8.52 o 
   6   4   6       79.33       71.29      4.95 o 
   7   4   6      101.05      102.93      5.98 o 
 -10   5   6        2.16        6.56      4.97 o 
  -9   5   6        2.99        7.45      4.67 o 
  -8   5   6       22.74       17.84      3.63 o 
  -7   5   6      100.35       96.90      4.04 o 
  -6   5   6      296.03      292.01      4.99 o 
  -5   5   6      102.17      100.87      3.31 o 
  -4   5   6       17.46       14.00      2.35 o 
  -3   5   6      735.17      749.47      5.87 o 
  -2   5   6        3.66        6.55      1.91 o 
  -1   5   6      740.52      725.09      7.35 o 
   0   5   6      213.50      188.99      3.17 o 
   1   5   6       77.95       80.01      2.86 o 
   2   5   6        0.38        0.63      2.29 o 
   3   5   6        1.65        1.05      2.33 o 
   4   5   6        0.07       -0.08      2.61 o 
   5   5   6       57.64       48.32      3.36 o 
   6   5   6      125.26      116.19      5.78 o 
   7   5   6       14.48       13.17      4.60 o 
  -9   6   6        2.53        7.10      5.95 o 
  -8   6   6       30.47       39.59      3.70 o 
  -7   6   6       46.55       45.82      3.42 o 
  -6   6   6        0.00        2.97      2.67 o 
  -5   6   6        0.09        0.34      2.40 o 
  -4   6   6      428.33      429.95      5.61 o 
  -3   6   6        1.24        1.84      2.02 o 
  -2   6   6      107.47      111.63      3.19 o 
  -1   6   6      170.43      170.65      4.33 o 
   0   6   6       13.67       11.44      2.44 o 
   1   6   6       17.60       16.08      2.17 o 
   2   6   6       20.88       12.47      2.68 o 
   3   6   6       56.38       59.49      3.13 o 
   4   6   6       93.23       83.23      3.64 o 
   5   6   6       19.48       14.36      3.00 o 
   6   6   6       56.61       52.23      4.86 o 
   7   6   6       13.38       18.19      5.03 o 
  -9   7   6       58.03       66.42      5.84 o 
  -8   7   6       94.28       87.37      5.75 o 
  -7   7   6        0.13        2.64      3.05 o 
  -6   7   6       70.95       62.17      3.50 o 
  -5   7   6        3.36        2.43      2.64 o 
  -4   7   6      334.84      291.30      5.36 o 
  -3   7   6       12.91       13.84      2.58 o 
  -2   7   6        4.04        7.85      2.39 o 
  -1   7   6       35.26       40.37      2.86 o 
   0   7   6      497.79      509.10      5.33 o 
   1   7   6      124.62      132.87      4.09 o 
   2   7   6       42.85       35.57      3.40 o 
   3   7   6       22.90       15.80      2.87 o 
   4   7   6      200.94      183.06      5.31 o 
   5   7   6        5.41        5.46      3.67 o 
   6   7   6        3.93        7.20      4.55 o 
  -8   8   6        1.19        1.48      4.18 o 
  -7   8   6        0.10        1.01      3.24 o 
  -6   8   6       27.98       30.56      4.32 o 
  -5   8   6        7.33        0.60      3.02 o 
  -4   8   6       19.18       19.43      3.22 o 
  -3   8   6       72.32       62.52      4.01 o 
  -2   8   6      104.99      110.78      3.53 o 
  -1   8   6        2.64        3.74      2.26 o 
   0   8   6        2.75        1.79      2.71 o 
   1   8   6        5.29        4.23      2.78 o 
   2   8   6       44.68       47.09      3.52 o 
   3   8   6        0.00        3.46      3.08 o 
   4   8   6        0.84        5.55      3.48 o 
   5   8   6       52.70       54.76      4.26 o 
   6   8   6       21.23       19.30      5.75 o 
  -8   9   6        8.16        9.36      4.98 o 
  -7   9   6       71.68       81.71      5.12 o 
  -6   9   6      260.03      254.69      5.69 o 
  -5   9   6       28.47       35.41      3.28 o 
  -4   9   6       59.91       59.82      3.69 o 
  -3   9   6       30.25       30.70      3.00 o 
  -2   9   6       11.71       12.39      2.75 o 
  -1   9   6        2.69        4.12      2.56 o 
   0   9   6       79.46       74.31      4.04 o 
   1   9   6       28.43       24.71      3.32 o 
   2   9   6       47.74       43.82      4.05 o 
   3   9   6       23.44       20.07      3.37 o 
   4   9   6       69.13       70.36      4.60 o 
   5   9   6       19.98       18.68      4.21 o 
  -7  10   6       11.33       23.17      4.81 o 
  -6  10   6       73.21       77.41      4.66 o 
  -5  10   6       36.98       43.53      3.85 o 
  -4  10   6       18.09       15.02      3.49 o 
  -3  10   6       10.73        8.84      3.03 o 
  -2  10   6       67.84       71.09      3.89 o 
  -1  10   6      222.12      200.49      5.90 o 
   0  10   6      135.38      141.85      5.01 o 
   1  10   6        0.00        2.62      3.37 o 
   2  10   6        0.07        1.25      3.59 o 
   3  10   6      135.73      132.18      5.56 o 
   4  10   6       95.85      102.70      5.40 o 
  -5  11   6        0.32        1.26      4.04 o 
  -4  11   6       50.60       51.18      4.92 o 
  -3  11   6       16.86       13.49      3.63 o 
  -2  11   6       16.21       13.58      3.24 o 
  -1  11   6        2.32       -0.69      3.96 o 
   0  11   6        4.84        4.76      3.80 o 
   1  11   6        0.00        1.28      3.89 o 
   2  11   6        0.00        0.75      4.44 o 
   3  11   6        0.51        3.64      4.44 o 
  -3  12   6      275.82      289.28      6.64 o 
  -2  12   6        0.25       -0.16      4.61 o 
  -1  12   6        0.83       -0.07      4.67 o 
   0  12   6       12.39       11.19      4.52 o 
   1  12   6       47.22       44.02      4.77 o 
 -10   1   7       44.52       40.35      4.48 o 
  -9   1   7        1.94        3.90      3.73 o 
  -8   1   7      134.59      130.28      5.09 o 
  -7   1   7       31.12       32.30      3.27 o 
  -6   1   7       95.01       84.83      4.48 o 
  -5   1   7      234.14      225.77      4.41 o 
  -4   1   7       26.85       24.04      2.10 o 
  -3   1   7        0.79        0.26      1.27 o 
  -2   1   7       72.29       69.66      1.86 o 
  -1   1   7      257.42      256.28      2.60 o 
   0   1   7      700.72      753.11      4.40 o 
   1   1   7        1.78        2.33      1.34 o 
   2   1   7       44.58       40.99      2.21 o 
   3   1   7        9.14        9.00      2.71 o 
   4   1   7       54.17       43.32      3.61 o 
   5   1   7       93.35       93.45      4.49 o 
   6   1   7        0.45       -2.41      3.97 o 
   7   1   7        0.63        2.98      4.23 o 
 -10   2   7      144.45      166.13      6.57 o 
  -9   2   7       57.92       65.04      5.12 o 
  -8   2   7      199.77      208.57      6.48 o 
  -7   2   7       12.48       12.48      3.34 o 
  -6   2   7      203.01      189.20      4.00 o 
  -5   2   7      824.98      853.11      7.11 o 
  -4   2   7      260.46      257.19      3.99 o 
  -3   2   7       33.95       31.01      1.78 o 
  -2   2   7       38.96       38.39      1.78 o 
  -1   2   7      335.22      342.18      4.81 o 
   0   2   7       90.42       94.03      2.33 o 
   1   2   7        7.62        9.36      1.81 o 
   2   2   7      207.48      204.47      3.77 o 
   3   2   7      150.73      149.93      3.47 o 
   4   2   7        8.60        8.08      3.26 o 
   5   2   7       83.01       80.73      4.88 o 
   6   2   7       23.83       22.89      4.02 o 
   7   2   7        1.24        4.26      4.76 o 
 -10   3   7       65.54       68.20      6.71 o 
  -9   3   7        1.44       -0.61      4.21 o 
  -8   3   7      106.38      105.99      5.47 o 
  -7   3   7      177.01      159.81      4.84 o 
  -6   3   7       10.08       13.73      2.61 o 
  -5   3   7       48.45       39.72      2.78 o 
  -4   3   7       81.46       72.83      3.26 o 
  -3   3   7        6.62        4.20      1.61 o 
  -2   3   7        2.89        2.52      1.50 o 
  -1   3   7        1.13        2.06      1.53 o 
   0   3   7       50.49       57.49      2.05 o 
   1   3   7      142.07      127.18      2.89 o 
   2   3   7      481.20      499.93      6.69 o 
   3   3   7      115.11      115.46      3.55 o 
   4   3   7       99.78      113.77      5.04 o 
   5   3   7       57.32       55.01      4.89 o 
   6   3   7       22.15       25.06      4.81 o 
   7   3   7        1.66        2.80      4.84 o 
 -10   4   7      206.15      218.81      8.09 o 
  -9   4   7        1.19        3.75      4.55 o 
  -8   4   7       34.95       33.86      4.81 o 
  -7   4   7      644.04      674.58     10.57 o 
  -6   4   7       48.08       41.26      3.02 o 
  -5   4   7       30.11       30.62      2.67 o 
  -4   4   7       30.00       32.92      3.20 o 
  -3   4   7      395.05      396.92      4.93 o 
  -2   4   7      300.54      283.59      4.24 o 
  -1   4   7      143.67      134.21      2.92 o 
   0   4   7        7.59        4.94      1.94 o 
   1   4   7      142.58      142.33      3.57 o 
   2   4   7      103.80      105.98      3.59 o 
   3   4   7       28.49       32.96      2.91 o 
   4   4   7        9.80        9.77      2.63 o 
   5   4   7       14.06       10.56      3.85 o 
   6   4   7       74.01       71.73      5.85 o 
   7   4   7       34.81       44.48      5.23 o 
 -10   5   7        0.28       -1.51      4.99 o 
  -9   5   7      169.41      164.24      7.23 o 
  -8   5   7       65.00       63.71      4.08 o 
  -7   5   7       60.97       55.32      4.21 o 
  -6   5   7      170.73      156.42      4.20 o 
  -5   5   7      209.57      197.81      4.74 o 
  -4   5   7        4.49        5.00      2.53 o 
  -3   5   7      125.01      106.93      3.16 o 
  -2   5   7      171.88      183.28      4.07 o 
  -1   5   7      201.22      184.95      4.46 o 
   0   5   7      187.97      181.41      3.72 o 
   1   5   7      291.85      316.07      5.20 o 
   2   5   7       46.31       45.49      3.17 o 
   3   5   7        3.62        7.36      2.53 o 
   4   5   7      175.63      206.38      5.03 o 
   5   5   7      102.79      115.66      5.51 o 
   6   5   7        9.92       10.94      4.21 o 
  -9   6   7       15.06       24.50      5.84 o 
  -8   6   7       31.38       27.12      4.03 o 
  -7   6   7      210.22      204.50      5.34 o 
  -6   6   7        3.58        6.92      2.61 o 
  -5   6   7      785.61      770.57      7.77 o 
  -4   6   7       83.43       85.05      3.80 o 
  -3   6   7      525.53      544.78      8.76 o 
  -2   6   7      260.67      260.17      4.77 o 
  -1   6   7      356.58      346.31      5.82 o 
   0   6   7       50.25       48.34      3.16 o 
   1   6   7       38.30       28.29      3.10 o 
   2   6   7       25.81       17.45      2.81 o 
   3   6   7        2.47        3.28      2.95 o 
   4   6   7      190.50      181.85      5.71 o 
   5   6   7       19.98       20.20      4.45 o 
   6   6   7      227.18      225.04      8.24 o 
  -9   7   7        4.31        5.21      7.57 o 
  -8   7   7      160.06      165.73      5.92 o 
  -7   7   7       15.76       17.77      3.30 o 
  -6   7   7      189.37      186.21      5.10 o 
  -5   7   7       32.65       40.72      3.44 o 
  -4   7   7        5.05        5.12      3.10 o 
  -3   7   7      475.67      486.84      7.34 o 
  -2   7   7      124.15      114.29      3.81 o 
  -1   7   7       90.18       88.31      3.63 o 
   0   7   7     1282.56     1286.83     11.23 o 
   1   7   7       59.65       57.32      3.75 o 
   2   7   7        0.64        0.42      3.07 o 
   3   7   7      142.05      145.64      4.87 o 
   4   7   7        0.02       -0.59      3.50 o 
   5   7   7      106.41       97.21      4.77 o 
   6   7   7       26.49       32.48      5.90 o 
  -8   8   7       71.45       83.96      7.64 o 
  -7   8   7      129.34      133.62      5.30 o 
  -6   8   7       12.92       11.06      3.95 o 
  -5   8   7        1.08        2.02      3.42 o 
  -4   8   7        0.37       -1.09      3.16 o 
  -3   8   7      473.58      473.23      8.26 o 
  -2   8   7      734.83      736.99      9.01 o 
  -1   8   7       16.61       13.28      2.58 o 
   0   8   7      147.42      131.95      4.42 o 
   1   8   7       13.92        8.95      3.24 o 
   2   8   7       75.36       68.58      4.66 o 
   3   8   7       15.98       15.09      3.42 o 
   4   8   7       25.32       19.86      3.95 o 
   5   8   7        2.11       -2.44      4.17 o 
  -7   9   7      135.66      145.92      5.69 o 
  -6   9   7       33.09       32.34      3.84 o 
  -5   9   7      166.27      177.46      5.21 o 
  -4   9   7       20.62       29.64      3.54 o 
  -3   9   7        4.76        4.61      3.02 o 
  -2   9   7       32.40       33.71      3.02 o 
  -1   9   7      123.36      135.61      4.52 o 
   0   9   7       12.50       10.48      3.18 o 
   1   9   7        0.19        2.44      3.21 o 
   2   9   7      260.78      274.57      6.78 o 
   3   9   7        3.28        1.95      3.62 o 
   4   9   7        5.46        4.31      3.82 o 
  -6  10   7        4.97        9.09      4.10 o 
  -5  10   7      110.61      110.18      4.82 o 
  -4  10   7       70.61       60.65      4.24 o 
  -3  10   7       24.79       26.06      3.26 o 
  -2  10   7      103.23       96.87      4.17 o 
  -1  10   7      131.15      140.75      5.25 o 
   0  10   7       97.42      101.13      4.98 o 
   1  10   7       60.07       67.58      4.57 o 
   2  10   7       20.01       19.40      4.13 o 
   3  10   7       18.46       15.81      4.27 o 
  -5  11   7        1.64       -4.39      4.43 o 
  -4  11   7        0.79        4.21      3.98 o 
  -3  11   7        7.91        8.29      4.00 o 
  -2  11   7        3.96        5.02      4.22 o 
  -1  11   7       23.06       16.11      3.91 o 
   0  11   7      313.33      333.29      8.61 o 
   1  11   7       33.20       32.26      4.18 o 
   2  11   7       59.36       62.93      4.88 o 
 -10   0   8      132.29      144.49      9.67 o 
  -9   0   8       79.35       84.15      7.68 o 
  -8   0   8       53.10       46.54      6.31 o 
  -7   0   8     1083.01     1149.91     22.30 o 
  -6   0   8      295.50      278.68     10.53 o 
  -5   0   8      378.91      336.30     10.71 o 
  -4   0   8       97.53      111.26      3.84 o 
  -3   0   8        0.14       -0.21      2.22 o 
  -2   0   8       29.45       15.92      2.07 o 
  -1   0   8       29.94       24.97      2.19 o 
   0   0   8      150.94      143.35      3.57 o 
   1   0   8      164.80      152.07      3.89 o 
   2   0   8      324.77      328.40      9.08 o 
   3   0   8     3102.01     3267.85     48.97 o 
   4   0   8       73.03       68.16      5.95 o 
   5   0   8       13.13       18.57      5.17 o 
   6   0   8      358.72      394.86     12.68 o 
   7   0   8       28.06       19.40      8.06 o 
 -10   1   8       13.34       12.79      5.24 o 
  -9   1   8      139.45      141.62      7.01 o 
  -8   1   8       26.78       31.30      3.77 o 
  -7   1   8      112.51       97.17      4.21 o 
  -6   1   8       21.75       19.98      3.52 o 
  -5   1   8       95.14       94.34      3.65 o 
  -4   1   8      431.65      408.83      5.32 o 
  -3   1   8       89.27       88.73      2.33 o 
  -2   1   8      942.52      990.62      5.14 o 
  -1   1   8        0.67        2.33      1.38 o 
   0   1   8       39.55       40.00      1.83 o 
   1   1   8      659.26      683.75      5.28 o 
   2   1   8       13.40        8.44      1.96 o 
   3   1   8       97.30       84.19      4.29 o 
   4   1   8        4.03        2.84      3.04 o 
   5   1   8      135.53      128.33      6.14 o 
   6   1   8       32.65       35.34      5.03 o 
   7   1   8        6.17       12.83      5.20 o 
 -10   2   8       15.18       16.45      4.91 o 
  -9   2   8      199.10      209.37      7.89 o 
  -8   2   8       32.94       24.42      4.69 o 
  -7   2   8       27.90       27.85      4.33 o 
  -6   2   8       96.07      100.94      4.08 o 
  -5   2   8      879.62      879.77      7.57 o 
  -4   2   8      377.50      357.75      4.85 o 
  -3   2   8       37.55       32.91      2.06 o 
  -2   2   8       47.09       42.88      2.29 o 
  -1   2   8      259.57      238.15      3.53 o 
   0   2   8      122.08      131.33      2.73 o 
   1   2   8      926.21      948.82      7.54 o 
   2   2   8        2.33       -0.27      2.07 o 
   3   2   8       55.83       50.60      4.03 o 
   4   2   8       22.47       21.32      3.84 o 
   5   2   8      117.60      121.77      6.03 o 
   6   2   8       33.21       27.84      4.88 o 
   7   2   8       67.30       74.36      6.06 o 
 -10   3   8       74.74       82.43      6.70 o 
  -9   3   8       16.93       13.08      4.40 o 
  -8   3   8      243.67      254.72      8.51 o 
  -7   3   8      174.23      167.55      5.24 o 
  -6   3   8       16.37       18.26      2.94 o 
  -5   3   8        8.24        7.81      2.42 o 
  -4   3   8     1921.52     1943.70     11.89 o 
  -3   3   8       11.91       11.72      2.39 o 
  -2   3   8       71.35       62.17      2.45 o 
  -1   3   8       71.46       67.31      2.42 o 
   0   3   8      793.86      809.44      6.97 o 
   1   3   8      133.95      113.12      3.63 o 
   2   3   8       55.29       54.85      3.12 o 
   3   3   8      242.09      246.63      7.08 o 
   4   3   8      103.93      100.80      5.00 o 
   5   3   8        8.90       15.50      4.58 o 
   6   3   8        2.53        1.41      4.83 o 
 -10   4   8        7.92        8.32      5.34 o 
  -9   4   8      133.62      138.70      6.86 o 
  -8   4   8        0.15       -1.84      3.43 o 
  -7   4   8       15.47       10.90      3.60 o 
  -6   4   8      434.38      445.48      7.05 o 
  -5   4   8        1.49       -0.48      2.64 o 
  -4   4   8      235.27      240.25      6.87 o 
  -3   4   8      335.26      342.26      5.15 o 
  -2   4   8       52.26       49.73      2.74 o 
  -1   4   8       46.08       55.19      2.90 o 
   0   4   8      417.09      414.70      5.39 o 
   1   4   8        3.41        4.35      2.41 o 
   2   4   8      112.32       98.61      3.90 o 
   3   4   8      124.96      126.86      4.05 o 
   4   4   8        0.07        2.97      3.61 o 
   5   4   8       71.25       70.57      5.85 o 
   6   4   8        9.90        9.47      5.01 o 
  -9   5   8      138.97      132.72      7.78 o 
  -8   5   8       57.89       57.88      4.72 o 
  -7   5   8      126.23      136.51      5.69 o 
  -6   5   8        1.11       -2.78      3.10 o 
  -5   5   8       67.29       59.67      3.58 o 
  -4   5   8       79.13       73.74      3.67 o 
  -3   5   8       42.44       43.30      3.01 o 
  -2   5   8     2601.19     2666.11     14.24 o 
  -1   5   8        8.90        2.40      2.49 o 
   0   5   8       10.95       10.48      2.72 o 
   1   5   8      418.99      392.30      6.02 o 
   2   5   8       33.33       36.44      3.31 o 
   3   5   8        0.40        3.71      2.98 o 
   4   5   8        1.16        5.31      4.04 o 
   5   5   8        2.64        3.72      3.90 o 
   6   5   8        1.87        5.29      4.91 o 
  -9   6   8        0.20        4.04      4.10 o 
  -8   6   8        2.79        4.42      4.29 o 
  -7   6   8      112.37      129.48      5.86 o 
  -6   6   8       56.11       54.05      3.58 o 
  -5   6   8        0.04       -3.51      3.51 o 
  -4   6   8       42.58       45.40      3.72 o 
  -3   6   8       32.41       39.26      3.33 o 
  -2   6   8       68.12       64.78      3.63 o 
  -1   6   8      196.58      197.38      4.91 o 
   0   6   8        0.04       -0.94      2.58 o 
   1   6   8       60.53       69.39      3.90 o 
   2   6   8      205.30      215.89      5.90 o 
   3   6   8       53.28       44.63      3.73 o 
   4   6   8        2.91        4.74      3.60 o 
   5   6   8        3.48        3.52      4.67 o 
  -8   7   8        0.03       -0.35      4.62 o 
  -7   7   8       18.47       20.46      3.91 o 
  -6   7   8      102.76      101.02      4.32 o 
  -5   7   8       48.12       43.82      3.89 o 
  -4   7   8      272.21      282.24      6.70 o 
  -3   7   8       31.39       28.96      3.48 o 
  -2   7   8        0.02       -0.62      3.00 o 
  -1   7   8       16.33       17.07      2.99 o 
   0   7   8      307.68      305.10      6.89 o 
   1   7   8       51.67       55.44      3.98 o 
   2   7   8       21.27       26.70      3.71 o 
   3   7   8       85.00       82.25      4.75 o 
   4   7   8        3.74        1.92      3.54 o 
   5   7   8       52.60       46.29      5.41 o 
  -8   8   8        4.06        2.15      4.30 o 
  -7   8   8       52.18       54.22      4.88 o 
  -6   8   8       16.96       13.56      3.66 o 
  -5   8   8       70.74       82.84      4.58 o 
  -4   8   8       58.10       49.33      4.13 o 
  -3   8   8       24.51       24.25      3.77 o 
  -2   8   8       17.37       20.22      3.54 o 
  -1   8   8       45.69       48.74      3.40 o 
   0   8   8        6.56        7.38      3.23 o 
   1   8   8        5.05        4.35      3.78 o 
   2   8   8        8.21        7.24      4.01 o 
   3   8   8       10.58        9.12      3.85 o 
   4   8   8       39.12       48.40      5.08 o 
  -7   9   8       38.38       35.13      4.99 o 
  -6   9   8       25.71       32.52      5.52 o 
  -5   9   8      118.53      105.57      5.02 o 
  -4   9   8       23.48       14.44      3.83 o 
  -3   9   8        0.16       -0.41      3.21 o 
  -2   9   8       31.89       39.54      3.56 o 
  -1   9   8        1.33        1.40      3.40 o 
   0   9   8        9.34        8.63      3.30 o 
   1   9   8      125.73      128.67      5.41 o 
   2   9   8        6.42        9.59      3.80 o 
   3   9   8        0.34       -0.49      4.09 o 
  -6  10   8       29.95       29.60      4.34 o 
  -5  10   8        7.79        8.86      3.91 o 
  -4  10   8       23.23       25.48      3.82 o 
  -3  10   8       18.29       19.99      3.60 o 
  -2  10   8        3.22        2.17      3.85 o 
  -1  10   8       17.24       19.21      3.67 o 
   0  10   8        9.02       10.06      3.94 o 
   1  10   8        1.04        2.78      4.06 o 
   2  10   8       34.42       50.71      4.96 o 
  -4  11   8        0.94       -0.03      4.22 o 
  -3  11   8      164.07      170.18      6.27 o 
  -2  11   8       30.19       28.33      4.56 o 
  -1  11   8        4.11        3.50      5.02 o 
   0  11   8       69.63       75.61      5.25 o 
 -10   1   9        3.28        8.11      5.44 o 
  -9   1   9        6.18        3.22      4.59 o 
  -8   1   9       51.97       50.77      5.00 o 
  -7   1   9      118.92      107.96      5.90 o 
  -6   1   9      313.48      304.74      5.72 o 
  -5   1   9       33.09       28.71      2.79 o 
  -4   1   9     1184.60     1175.97     11.50 o 
  -3   1   9       12.75       11.27      1.73 o 
  -2   1   9      158.30      157.71      2.63 o 
  -1   1   9      477.38      489.52      4.01 o 
   0   1   9       17.42       18.76      2.06 o 
   1   1   9      565.59      585.54      6.31 o 
   2   1   9        8.25        6.26      2.74 o 
   3   1   9        8.58        7.44      3.16 o 
   4   1   9        1.26       -0.11      4.01 o 
   5   1   9       18.94       24.13      4.62 o 
   6   1   9       29.71       33.19      7.32 o 
 -10   2   9        2.48        6.12      6.01 o 
  -9   2   9       75.51       77.49      5.71 o 
  -8   2   9       15.96       19.42      5.07 o 
  -7   2   9        0.01        1.24      4.44 o 
  -6   2   9       26.17       28.73      3.56 o 
  -5   2   9        9.64        5.19      2.84 o 
  -4   2   9       17.31       12.09      2.43 o 
  -3   2   9      123.08      128.94      3.33 o 
  -2   2   9       61.65       60.53      2.56 o 
  -1   2   9      118.07      108.03      2.87 o 
   0   2   9      200.96      194.84      4.15 o 
   1   2   9      557.66      555.27      6.75 o 
   2   2   9        0.33        1.99      3.00 o 
   3   2   9        0.78        1.38      3.23 o 
   4   2   9      494.74      536.41     10.84 o 
   5   2   9        0.71       -1.24      4.29 o 
   6   2   9       26.14       25.51      5.40 o 
 -10   3   9       40.55       53.88      5.45 o 
  -9   3   9       46.16       43.80      5.72 o 
  -8   3   9        7.73        7.00      4.69 o 
  -7   3   9       13.50        9.70      3.23 o 
  -6   3   9     1010.06      993.00     10.69 o 
  -5   3   9       47.13       46.50      3.02 o 
  -4   3   9       79.48       71.84      3.34 o 
  -3   3   9      654.18      653.51      7.23 o 
  -2   3   9       27.62       21.41      2.30 o 
  -1   3   9      114.61      107.84      3.27 o 
   0   3   9       38.31       30.59      2.67 o 
   1   3   9        7.72        6.12      2.70 o 
   2   3   9        7.82        9.41      2.75 o 
   3   3   9        7.64        4.96      4.13 o 
   4   3   9      121.62      121.19      6.20 o 
   5   3   9       43.69       46.12      6.14 o 
   6   3   9       15.05       17.14      5.88 o 
  -9   4   9       67.53       77.50      6.00 o 
  -8   4   9        8.80        8.11      3.97 o 
  -7   4   9       37.14       32.72      4.02 o 
  -6   4   9       78.79       74.23      4.56 o 
  -5   4   9      192.64      197.16      5.41 o 
  -4   4   9      139.33      131.10      4.44 o 
  -3   4   9       79.56       80.96      3.51 o 
  -2   4   9        1.59        0.79      2.40 o 
  -1   4   9      449.58      450.54      6.36 o 
   0   4   9       44.84       38.67      2.91 o 
   1   4   9       97.04       87.53      3.80 o 
   2   4   9       11.01        9.24      2.92 o 
   3   4   9      488.62      493.14     10.22 o 
   4   4   9       15.68       16.73      4.49 o 
   5   4   9        0.22       -2.07      5.60 o 
  -9   5   9       12.36       14.02      5.13 o 
  -8   5   9      287.09      286.53      7.23 o 
  -7   5   9        0.02       -1.15      3.69 o 
  -6   5   9        0.23       -0.32      3.27 o 
  -5   5   9      233.12      240.40      6.09 o 
  -4   5   9       36.42       31.36      3.84 o 
  -3   5   9      350.00      325.36      6.67 o 
  -2   5   9      235.98      224.06      5.29 o 
  -1   5   9        3.97       -0.52      2.63 o 
   0   5   9        0.62        3.39      3.02 o 
   1   5   9        0.05       -2.37      2.95 o 
   2   5   9       15.57       12.91      3.19 o 
   3   5   9        1.34        2.27      3.08 o 
   4   5   9        0.55       -0.70      4.23 o 
   5   5   9       35.82       46.73      5.62 o 
  -9   6   9      158.39      174.64      6.21 o 
  -8   6   9      239.24      276.28      8.24 o 
  -7   6   9        9.82        7.81      4.09 o 
  -6   6   9       15.37       18.04      3.76 o 
  -5   6   9      180.57      204.50      7.21 o 
  -4   6   9       22.48       25.09      3.36 o 
  -3   6   9       54.22       54.33      3.68 o 
  -2   6   9       12.35        9.60      2.93 o 
  -1   6   9        1.99        1.43      3.20 o 
   0   6   9        3.16        3.26      3.34 o 
   1   6   9      363.14      372.26      7.11 o 
   2   6   9       50.31       46.90      3.95 o 
   3   6   9       47.07       50.25      4.41 o 
   4   6   9      254.67      272.73      8.74 o 
   5   6   9       26.79       30.43      5.80 o 
  -8   7   9       45.39       52.77      5.57 o 
  -7   7   9       95.63       88.27      5.53 o 
  -6   7   9       19.55       27.95      4.15 o 
  -5   7   9        5.16        3.39      3.32 o 
  -4   7   9      215.42      203.94      6.03 o 
  -3   7   9      249.24      247.44      6.50 o 
  -2   7   9       11.08       13.99      3.40 o 
  -1   7   9      206.30      198.15      5.49 o 
   0   7   9       26.11       33.44      4.05 o 
   1   7   9        3.83        1.06      3.40 o 
   2   7   9      283.33      288.67      7.38 o 
   3   7   9        0.05       -2.67      3.61 o 
   4   7   9        0.82        4.84      5.40 o 
  -7   8   9        9.06        4.79      5.12 o 
  -6   8   9       25.65       31.20      4.33 o 
  -5   8   9      115.04      117.45      5.36 o 
  -4   8   9       30.00       30.86      4.68 o 
  -3   8   9      154.79      164.02      6.10 o 
  -2   8   9      127.12      126.74      5.63 o 
  -1   8   9     1184.22     1249.72     12.65 o 
   0   8   9        0.37        1.14      3.80 o 
   1   8   9        2.55        1.46      3.84 o 
   2   8   9       73.83       83.81      5.62 o 
   3   8   9       80.15       68.47      5.19 o 
  -6   9   9       60.05       60.21      6.44 o 
  -5   9   9       49.53       46.41      4.67 o 
  -4   9   9       18.39       14.20      4.32 o 
  -3   9   9       65.40       58.44      4.89 o 
  -2   9   9      226.84      238.53      7.20 o 
  -1   9   9       36.02       39.42      4.38 o 
   0   9   9        0.01        6.63      3.91 o 
   1   9   9      154.32      154.45      6.07 o 
   2   9   9      384.55      420.71      9.37 o 
  -5  10   9      126.44      142.64      5.60 o 
  -4  10   9        3.60        5.31      3.92 o 
  -3  10   9       33.48       38.56      4.67 o 
  -2  10   9       24.02       26.43      4.33 o 
  -1  10   9        6.71        9.85      4.96 o 
   0  10   9        8.70        7.56      4.42 o 
   1  10   9      117.97      139.20      7.34 o 
 -10   0  10        1.49        3.67      9.36 o 
  -9   0  10       72.91       99.03     10.76 o 
  -8   0  10      361.32      361.99     21.57 o 
  -7   0  10       92.87       87.23      7.26 o 
  -6   0  10        8.97        7.84      3.97 o 
  -5   0  10      376.88      366.07     10.40 o 
  -4   0  10      388.08      388.36      7.42 o 
  -3   0  10      144.69      140.56      4.49 o 
  -2   0  10      133.68      135.79      3.62 o 
  -1   0  10      414.23      379.22      5.30 o 
   0   0  10      252.44      248.27      5.82 o 
   1   0  10      482.28      507.71     12.05 o 
   2   0  10      704.92      735.60     29.48 o 
   3   0  10      184.26      194.82      8.96 o 
   4   0  10      407.12      422.58     16.26 o 
   5   0  10      268.61      264.35     14.30 o 
 -10   1  10        0.51       -5.14      6.48 o 
  -9   1  10        0.44       -2.90      5.13 o 
  -8   1  10        1.46        3.01      4.53 o 
  -7   1  10      105.33      101.65      6.57 o 
  -6   1  10       64.27       54.23      4.12 o 
  -5   1  10      539.33      541.57      7.90 o 
  -4   1  10        5.71        5.18      2.74 o 
  -3   1  10      329.73      320.87      4.55 o 
  -2   1  10      865.83      871.84      5.74 o 
  -1   1  10       27.84       33.64      2.01 o 
   0   1  10       37.06       37.96      2.71 o 
   1   1  10        2.77        3.09      2.87 o 
   2   1  10       89.66       87.16      5.18 o 
   3   1  10        0.64        2.07      4.00 o 
   4   1  10        3.54        2.19      3.98 o 
   5   1  10      155.05      163.18      7.41 o 
  -9   2  10       20.79       22.93      4.78 o 
  -8   2  10        2.27        0.49      4.72 o 
  -7   2  10        0.00        0.65      3.56 o 
  -6   2  10       49.37       44.29      3.83 o 
  -5   2  10      110.74      110.53      4.74 o 
  -4   2  10       74.43       75.59      3.64 o 
  -3   2  10       86.63       78.83      3.29 o 
  -2   2  10      655.68      632.32      6.42 o 
  -1   2  10      129.74      131.26      4.04 o 
   0   2  10      372.77      380.83      5.97 o 
   1   2  10      169.21      160.87      4.64 o 
   2   2  10      154.86      155.16      5.80 o 
   3   2  10       25.82       24.23      4.00 o 
   4   2  10      304.75      299.62      8.88 o 
   5   2  10      289.91      295.87      9.44 o 
  -9   3  10       28.34       20.93      5.44 o 
  -8   3  10       40.72       39.99      6.09 o 
  -7   3  10      829.82      880.94     10.92 o 
  -6   3  10       63.68       46.48      3.74 o 
  -5   3  10      141.46      136.62      5.05 o 
  -4   3  10      195.57      188.94      6.05 o 
  -3   3  10      128.54      130.22      4.02 o 
  -2   3  10       17.13       14.48      3.48 o 
  -1   3  10      455.67      452.62      6.55 o 
   0   3  10       30.31       30.22      2.90 o 
   1   3  10      164.20      158.09      5.04 o 
   2   3  10        4.73        4.10      3.92 o 
   3   3  10       19.02       18.32      3.83 o 
   4   3  10        6.26        7.45      4.99 o 
   5   3  10        4.51        5.55      5.56 o 
  -9   4  10       33.45       37.70      5.44 o 
  -8   4  10      110.83      109.32      5.80 o 
  -7   4  10        5.75        5.49      3.89 o 
  -6   4  10       34.49       33.03      4.35 o 
  -5   4  10      114.83      115.40      4.51 o 
  -4   4  10        0.92        1.25      2.95 o 
  -3   4  10       53.75       54.79      4.66 o 
  -2   4  10       44.45       39.71      3.04 o 
  -1   4  10       29.24       33.30      2.99 o 
   0   4  10      356.32      332.93      6.44 o 
   1   4  10        0.00        0.71      2.92 o 
   2   4  10      115.83      125.24      4.72 o 
   3   4  10      200.17      196.17      8.31 o 
   4   4  10       31.85       34.06      5.20 o 
  -9   5  10      153.44      164.94      7.78 o 
  -8   5  10       89.28       91.45      4.99 o 
  -7   5  10       43.77       56.69      5.35 o 
  -6   5  10      159.49      168.41      6.06 o 
  -5   5  10        0.76       -0.40      3.38 o 
  -4   5  10       92.59       85.48      5.94 o 
  -3   5  10      349.10      326.23      6.62 o 
  -2   5  10       29.77       25.54      2.99 o 
  -1   5  10      232.91      210.26      5.40 o 
   0   5  10        3.56        4.67      3.01 o 
   1   5  10       21.56       19.94      3.59 o 
   2   5  10       54.75       60.58      4.47 o 
   3   5  10       20.30       27.04      5.55 o 
   4   5  10        0.39       -2.57      5.21 o 
  -8   6  10      126.44      123.49      6.05 o 
  -7   6  10       30.26       26.67      4.57 o 
  -6   6  10        0.00       -0.39      4.32 o 
  -5   6  10       19.18       15.39      3.90 o 
  -4   6  10       30.59       29.88      3.98 o 
  -3   6  10       39.57       34.03      3.56 o 
  -2   6  10       20.03       17.38      3.28 o 
  -1   6  10        3.97        4.49      3.16 o 
   0   6  10      431.13      446.04     11.18 o 
   1   6  10        0.29        3.78      3.50 o 
   2   6  10        8.53        9.69      3.74 o 
   3   6  10       81.63       90.40      7.28 o 
   4   6  10       17.21        9.26      6.32 o 
  -7   7  10       92.86       99.16      6.52 o 
  -6   7  10       60.98       52.19      4.81 o 
  -5   7  10       52.28       58.56      6.97 o 
  -4   7  10        0.91        2.74      3.71 o 
  -3   7  10       73.98       71.24      5.52 o 
  -2   7  10      102.31       97.71      5.27 o 
  -1   7  10       53.83       47.31      4.48 o 
   0   7  10      176.19      191.37      6.42 o 
   1   7  10       53.00       49.36      4.52 o 
   2   7  10        0.03        3.34      4.23 o 
   3   7  10       12.72       14.75      4.34 o 
  -7   8  10       11.71        9.42      6.33 o 
  -6   8  10       40.15       47.74      5.03 o 
  -5   8  10       16.83       20.31      4.09 o 
  -4   8  10        0.04        2.56      4.71 o 
  -3   8  10        2.01        1.81      3.93 o 
  -2   8  10       46.50       40.27      4.37 o 
  -1   8  10       28.03       29.53      3.93 o 
   0   8  10       15.72       14.98      4.26 o 
   1   8  10        0.24        0.24      4.21 o 
   2   8  10        2.30        2.94      4.49 o 
  -5   9  10       38.85       33.71      4.64 o 
  -4   9  10       25.48       23.98      4.91 o 
  -3   9  10       46.67       46.67      4.79 o 
  -2   9  10       32.35       34.32      4.63 o 
  -1   9  10       58.47       68.48      5.42 o 
   0   9  10       33.14       35.70      4.61 o 
   1   9  10       35.09       38.72      4.95 o 
  -2  10  10       11.28        7.44      4.93 o 
  -9   1  11       98.17       96.06      8.07 o 
  -8   1  11        2.89        4.53      4.61 o 
  -7   1  11        1.27       -0.96      4.64 o 
  -6   1  11      227.63      210.15      7.32 o 
  -5   1  11      150.01      146.36      4.95 o 
  -4   1  11      352.99      348.46      6.72 o 
  -3   1  11      238.18      224.14      4.76 o 
  -2   1  11       23.81       21.23      2.01 o 
  -1   1  11      171.31      173.35      3.44 o 
   0   1  11       71.81       71.99      3.66 o 
   1   1  11        1.29       -0.16      3.79 o 
   2   1  11      107.29       87.99      5.49 o 
   3   1  11        0.34        1.85      4.49 o 
   4   1  11       15.74       12.46      4.60 o 
  -9   2  11        1.12        5.33      5.57 o 
  -8   2  11       22.62       19.29      4.98 o 
  -7   2  11        0.00       -0.10      4.35 o 
  -6   2  11       36.90       29.75      3.78 o 
  -5   2  11       17.71       18.61      3.62 o 
  -4   2  11       43.65       41.12      3.63 o 
  -3   2  11       81.03       72.59      3.59 o 
  -2   2  11        8.75        5.79      2.72 o 
  -1   2  11       20.55       20.94      3.30 o 
   0   2  11      128.65      122.29      4.47 o 
   1   2  11       93.93      100.28      5.61 o 
   2   2  11       90.05       86.62      5.20 o 
   3   2  11       16.57       13.62      4.65 o 
   4   2  11        0.79        0.92      4.79 o 
  -9   3  11        6.97       13.22      5.19 o 
  -8   3  11       16.74       21.26      5.92 o 
  -7   3  11        2.17        4.73      3.94 o 
  -6   3  11       41.65       40.14      4.53 o 
  -5   3  11       72.16       71.74      4.46 o 
  -4   3  11       31.59       28.77      3.51 o 
  -3   3  11       23.72       23.30      3.55 o 
  -2   3  11        7.00        3.10      2.73 o 
  -1   3  11      115.76      118.98      5.82 o 
   0   3  11       19.75       16.86      3.29 o 
   1   3  11       15.41       15.84      4.32 o 
   2   3  11        1.06        5.98      4.52 o 
   3   3  11      179.47      198.37      8.07 o 
   4   3  11        0.01       -2.60      5.34 o 
  -8   4  11       58.84       59.74      5.35 o 
  -7   4  11        0.00       -0.50      3.93 o 
  -6   4  11       18.64       21.72      4.11 o 
  -5   4  11        0.01        1.73      4.10 o 
  -4   4  11      509.91      482.34      8.60 o 
  -3   4  11       23.48       16.57      3.25 o 
  -2   4  11       25.10       23.90      3.89 o 
  -1   4  11      275.33      273.25      6.60 o 
   0   4  11       22.28       26.14      3.54 o 
   1   4  11       83.25       77.70      4.64 o 
   2   4  11       95.84      106.47     10.49 o 
   3   4  11        3.98        2.73      4.50 o 
  -8   5  11       23.68       28.95      5.26 o 
  -7   5  11       12.26       13.55      4.01 o 
  -6   5  11       62.01       67.33      5.42 o 
  -5   5  11       53.15       53.64      4.87 o 
  -4   5  11        9.31        6.43      3.56 o 
  -3   5  11        1.93        2.93      3.48 o 
  -2   5  11       62.98       64.84      4.44 o 
  -1   5  11       71.27       70.21      4.60 o 
   0   5  11       13.72       10.07      3.23 o 
   1   5  11       50.30       52.76      4.36 o 
   2   5  11        3.59        6.90      5.86 o 
   3   5  11        8.72        2.19      6.31 o 
  -7   6  11        1.48       -4.58      5.00 o 
  -6   6  11       42.21       47.28      5.52 o 
  -5   6  11        6.25        3.96      3.79 o 
  -4   6  11       41.84       38.27      4.98 o 
  -3   6  11       11.69       13.33      3.57 o 
  -2   6  11        4.60       11.38      3.51 o 
  -1   6  11       58.33       55.88      4.44 o 
   0   6  11      184.80      194.84      6.55 o 
   1   6  11      447.82      459.17      9.29 o 
   2   6  11       34.30       37.74      4.50 o 
  -7   7  11       15.02       18.67      5.59 o 
  -6   7  11      215.95      254.43      8.59 o 
  -5   7  11      154.69      168.44      6.35 o 
  -4   7  11        5.25        6.64      3.77 o 
  -3   7  11       11.47       16.00      4.34 o 
  -2   7  11       33.52       44.23      4.73 o 
  -1   7  11        1.77        4.09      4.37 o 
   0   7  11        0.17        2.85      4.03 o 
   1   7  11       10.92       12.59      4.40 o 
   2   7  11       92.07      100.11      5.51 o 
  -5   8  11       59.86       67.03      8.53 o 
  -4   8  11       59.92       51.56      5.85 o 
  -3   8  11       34.83       36.46      4.75 o 
  -2   8  11      132.56      145.23      6.90 o 
  -1   8  11        4.45        2.99      4.52 o 
   0   8  11       23.76       29.41      4.45 o 
   1   8  11       53.50       62.96      5.60 o 
  -3   9  11        8.57        9.10      4.67 o 
  -2   9  11       25.66       18.26      5.38 o 
  -9   0  12       51.25       56.21     10.11 o 
  -8   0  12       80.55       82.32     10.53 o 
  -7   0  12        7.02        7.58      8.30 o 
  -6   0  12       20.03       21.33      7.71 o 
  -5   0  12       14.16        2.02      7.25 o 
  -4   0  12       96.97       97.56      5.79 o 
  -3   0  12       86.75       88.34      5.55 o 
  -2   0  12       25.75       15.35      2.89 o 
  -1   0  12      176.75      174.96      8.30 o 
   0   0  12       56.55       60.94      7.76 o 
   1   0  12       19.99       34.16     11.69 o 
   2   0  12      389.93      398.71     16.42 o 
   3   0  12       23.76       37.62      8.12 o 
  -8   1  12       18.47       17.99      6.08 o 
  -7   1  12        6.79       10.63      5.75 o 
  -6   1  12        2.81        7.89      4.32 o 
  -5   1  12        0.32        3.42      3.50 o 
  -4   1  12        3.89        6.68      3.12 o 
  -3   1  12       12.90       14.14      3.10 o 
  -2   1  12      157.29      144.92      4.12 o 
  -1   1  12       50.92       42.00      3.61 o 
   0   1  12       38.07       50.37      5.86 o 
   1   1  12       16.60       17.69      4.29 o 
   2   1  12        2.42        5.35      4.43 o 
   3   1  12        8.67        5.81      5.09 o 
  -8   2  12       22.62       32.35      5.61 o 
  -7   2  12       39.60       42.17      6.05 o 
  -6   2  12       17.27       17.46      4.31 o 
  -5   2  12       48.11       44.28      4.18 o 
  -4   2  12       25.46       21.69      3.60 o 
  -3   2  12      625.66      642.17      8.92 o 
  -2   2  12        8.99        5.89      3.29 o 
  -1   2  12      115.67      121.08      4.58 o 
   0   2  12       39.27       43.58      5.55 o 
   1   2  12        0.38       -0.66      4.72 o 
   2   2  12       16.03       21.14      6.09 o 
   3   2  12        0.37       -1.08      7.65 o 
  -8   3  12       98.64       81.27      7.90 o 
  -7   3  12        1.08       -0.48      3.90 o 
  -6   3  12       42.86       42.05      4.23 o 
  -5   3  12       30.37       31.07      3.88 o 
  -4   3  12        6.77        5.92      4.04 o 
  -3   3  12        1.02        0.71      3.30 o 
  -2   3  12        3.00        4.33      3.37 o 
  -1   3  12        8.80        7.84      3.36 o 
   0   3  12       11.53        7.67      4.77 o 
   1   3  12        2.37        1.43      5.17 o 
   2   3  12       38.16       43.82      6.31 o 
   3   3  12        5.96        4.87      5.99 o 
  -8   4  12      105.30      115.25      7.29 o 
  -7   4  12      111.82      131.00      6.58 o 
  -6   4  12        7.88        7.36      5.08 o 
  -5   4  12       41.79       42.57      5.34 o 
  -4   4  12       11.14       17.56      4.22 o 
  -3   4  12       19.29       14.92      3.62 o 
  -2   4  12       14.16       14.92      3.87 o 
  -1   4  12       14.35        6.55      3.79 o 
   0   4  12        0.06        1.31      3.74 o 
   1   4  12       78.26       71.01      6.98 o 
   2   4  12      144.14      142.15      8.48 o 
  -7   5  12        0.76        3.66      4.76 o 
  -6   5  12        9.19        5.77      5.05 o 
  -5   5  12      117.87      117.30      6.44 o 
  -4   5  12       36.10       39.88      4.46 o 
  -3   5  12        1.20       -0.03      3.60 o 
  -2   5  12        0.67        1.32      3.80 o 
  -1   5  12       15.24       15.28      3.81 o 
   0   5  12       52.95       59.05      4.75 o 
   1   5  12      145.04      167.49      8.68 o 
   2   5  12        2.02        3.80      6.33 o 
  -6   6  12        0.00       -1.82      4.95 o 
  -5   6  12       46.97       48.06      5.28 o 
  -4   6  12        0.39       -0.06      3.72 o 
  -3   6  12        3.26        1.35      4.03 o 
  -2   6  12       11.15       10.91      4.60 o 
  -1   6  12        0.43       -1.18      4.70 o 
   0   6  12       40.42       40.45      4.69 o 
   1   6  12       31.93       25.58      4.51 o 
  -5   7  12        0.19        1.90      4.52 o 
  -4   7  12        0.76        0.85      6.39 o 
  -3   7  12       38.57       36.02      4.76 o 
  -2   7  12        0.15        1.63      4.49 o 
  -1   7  12       72.25       67.88      5.79 o 
   0   7  12        0.10       -4.62      4.66 o 
  -3   8  12       70.77       83.54      6.00 o 
  -8   1  13        1.73        6.23      6.44 o 
  -7   1  13       59.78       73.89      7.68 o 
  -6   1  13       23.38       28.94      6.76 o 
  -5   1  13        0.42        4.22      4.56 o 
  -4   1  13        0.00       -0.08      3.88 o 
  -3   1  13       44.39       37.31      4.18 o 
  -2   1  13       32.75       27.77      4.27 o 
  -1   1  13        0.84        1.75      4.76 o 
   0   1  13        0.27       -1.85      5.69 o 
   1   1  13        1.61       -0.76      6.66 o 
   2   1  13        0.08       -0.31      6.54 o 
  -7   2  13        7.76        7.01      6.87 o 
  -6   2  13       40.07       40.46      4.47 o 
  -5   2  13        8.53        9.13      3.93 o 
  -4   2  13       37.82       42.50      4.50 o 
  -3   2  13       61.09       63.22      4.84 o 
  -2   2  13       27.77       26.63      4.25 o 
  -1   2  13       10.69       14.13      3.69 o 
   0   2  13        0.08        3.61      5.31 o 
   1   2  13       17.27       16.83      5.88 o 
   2   2  13        2.03        1.28      6.54 o 
  -7   3  13       20.53       18.28      4.77 o 
  -6   3  13        1.44       -0.69      4.80 o 
  -5   3  13        0.71        5.57      5.08 o 
  -4   3  13        9.29        6.08      4.96 o 
  -3   3  13       26.78       30.12      4.08 o 
  -2   3  13       31.96       35.66      4.43 o 
  -1   3  13      103.99      104.27      5.01 o 
   0   3  13      108.07      101.30      7.55 o 
   1   3  13       41.60       53.91      6.93 o 
  -7   4  13        1.99        7.97      5.15 o 
  -6   4  13        6.24        8.60      4.50 o 
  -5   4  13        0.14        0.11      4.44 o 
  -4   4  13        2.85        1.06      4.41 o 
  -3   4  13       35.94       29.28      4.38 o 
  -2   4  13       20.08       18.99      4.33 o 
  -1   4  13        0.59        3.45      4.43 o 
   0   4  13       48.47       56.76      6.69 o 
   1   4  13       28.21       21.05      6.14 o 
  -6   5  13        8.56        7.13      5.46 o 
  -5   5  13       33.24       40.00      5.75 o 
  -4   5  13       26.97       31.30      5.16 o 
  -3   5  13        5.09       10.72      4.38 o 
  -2   5  13       37.01       29.52      4.52 o 
  -1   5  13       15.35       20.52      6.91 o 
   0   5  13       22.82       26.44      4.73 o 
  -5   6  13       77.81       81.73      6.65 o 
  -4   6  13        3.90       -0.07      4.86 o 
  -3   6  13        0.39        0.10      4.95 o 
  -2   6  13       10.25       12.75      4.81 o 
  -1   6  13       77.73       83.09      6.08 o 
  -6   0  14       38.00       21.24      8.77 o 
  -5   0  14      166.39      210.13     16.93 o 
  -4   0  14        0.21        1.14      7.12 o 
  -3   0  14       39.81       30.44     11.51 o 
  -1   0  14      203.75      218.28     18.05 o 
   0   0  14        6.54       18.00      7.66 o 
  -6   1  14       39.81       48.62      9.26 o 
  -5   1  14       32.77       34.80      7.79 o 
  -4   1  14       11.47       12.70      4.95 o 
  -3   1  14        0.08        0.59      4.75 o 
  -2   1  14      131.12      140.18     15.83 o 
  -1   1  14       14.99       17.56      6.71 o 
   0   1  14        2.06       11.18      8.13 o 
  -6   2  14       80.07       87.74      6.20 o 
  -5   2  14       53.82       60.04      5.89 o 
  -4   2  14        9.83       16.98      4.78 o 
  -3   2  14       23.42       21.88      4.94 o 
  -2   2  14       61.43       56.01      5.44 o 
  -1   2  14       64.92       60.92      7.63 o 
   0   2  14        0.34       -5.05      8.10 o 
  -5   3  14        8.30        8.92      5.10 o 
  -4   3  14       36.71       35.28      5.53 o 
  -3   3  14       13.23       17.35      4.82 o 
  -2   3  14       42.42       49.78      5.37 o 
  -1   3  14        0.05       -2.07      7.63 o 
  -5   4  14        0.49        0.85      5.79 o 
  -4   4  14       19.82       20.93      5.81 o 
  -3   4  14       52.67       68.11      6.77 o 
  -2   4  14        0.07        0.76      5.01 o 
                                                 
